# Supplementary material for: Bioinformatics Analysis Reveals Crosstalk Among Platelets, Immune Cells, and the Glomerulus That May Play an Important Role in the Development of Diabetic Nephropathy
Source: Front Med (Lausanne). 2021 Jun 24;8:657918. doi: 10.3389/fmed.2021.657918 (PMC8264258; doi:10.3389/fmed.2021.657918)
Supplement: Supplementary Table 1 — Long P0 datasets. [file Table_1.XLSX]

## Sheet: FC大于1.5FDR校正
gene	logFC	pvalue	padjustfdr
PDK4	-5.01138	0.000259555	0.0013272
AASS	-2.65384	0.000765939	0.0032755
FOSB	-2.57789	3.98751e-05	0.000263274
S100A12	-2.49543	0.00682096	0.0195606
FOS	-2.22887	3.44007e-06	3.31997e-05
SCN7A	-2.07974	0.000426085	0.00202639
KLK1	-1.96646	5.15715e-06	4.6621e-05
S100A8	-1.91124	0.00822269	0.022924
G6PC	-1.9029	1.90213e-16	4.07532e-14
DNAJB1	-1.88293	0.00992214	0.0269432
TSC22D3	-1.81485	2.14519e-06	2.18341e-05
HEXA	-1.74812	1.60153e-08	3.28352e-07
B3GALT2	-1.66495	2.33483e-10	8.62478e-09
GADD45B	-1.61178	4.43419e-13	3.51861e-11
JUNB	-1.57968	2.26896e-06	2.28323e-05
EGR1	-1.55339	4.2034e-06	3.94706e-05
ATF3	-1.50411	0.000550837	0.00249507
ESM1	-1.48305	1.95993e-14	2.26981e-12
ALB	-1.45622	2.59468e-08	4.98574e-07
LIFR	-1.44283	0.0166752	0.0417021
GSTA3	-1.43986	0.000153189	0.000838331
ZFP36	-1.36402	2.19019e-12	1.40074e-10
LPL	-1.35021	8.72642e-12	4.73325e-10
CA2	-1.34056	1.78937e-13	1.70388e-11
EGF	-1.32879	1.62772e-07	2.36433e-06
NR4A3	-1.32691	8.59387e-05	0.000513594
PLG	-1.32497	9.55881e-13	6.71468e-11
PFKFB2	-1.32194	4.50081e-06	4.17445e-05
NR4A2	-1.3008	0.000280683	0.00141497
FABP1	-1.2954	1.20358e-16	2.73094e-14
DUSP1	-1.2914	2.09134e-10	7.79509e-09
CYP2B6	-1.24396	7.531e-07	8.88989e-06
ERBB3	-1.24112	3.02346e-06	2.9513e-05
NR4A1	-1.23961	0.000183361	0.000977242
MOCS2	-1.23778	1.32735e-07	2.02409e-06
GRIK2	-1.2371	3.3532e-07	4.44845e-06
HSPB1	-1.23663	0.00295775	0.00996381
PRKAR2B	-1.22616	5.28214e-09	1.27157e-07
CHI3L1	-1.21464	2.41609e-10	8.77369e-09
IRAK3	-1.1836	0.00760564	0.0214692
PRKG1	-1.1824	1.73082e-08	3.4878e-07
ZNF189	-1.17641	1.07166e-07	1.70076e-06
ANGPTL3	-1.17585	2.8405e-11	1.29484e-09
FBXO21	-1.17089	5.97116e-13	4.569e-11
UGT2B28	-1.15607	1.47307e-06	1.61435e-05
FPR1	-1.15589	0.000725934	0.00313256
AREG	-1.14667	0.000297351	0.00148329
FBXO3	-1.1445	2.12674e-09	5.75145e-08
PTGDS	-1.12548	2.67952e-07	3.69188e-06
ADAMTS9	-1.12167	0.00503621	0.0153377
HAO2	-1.11957	2.75439e-16	4.91773e-14
PCOLCE2	-1.11119	1.2935e-09	3.84906e-08
AIF1	-1.10246	2.22669e-16	4.5435e-14
ZNF148	-1.09869	4.90454e-09	1.20781e-07
MBNL3	-1.08924	0.00153734	0.00578867
ANKS1B	-1.08712	6.23445e-06	5.50816e-05
PDZK1IP1	-1.08212	1.2009e-11	6.12604e-10
CYP27B1	-1.08154	4.81789e-07	6.12601e-06
HPD	-1.08101	3.65203e-14	3.91224e-12
DTNA	-1.07853	0.0124798	0.0326074
JUND	-1.05012	0.00165311	0.00612768
DPP6	-1.04685	2.17295e-19	1.86222e-16
PHTF2	-1.04255	0.00118983	0.00466888
S100A9	-1.03802	0.000870559	0.00365004
ZBTB16	-1.02293	3.64855e-08	6.63778e-07
ATP1B3	-0.999256	0.000403076	0.00193197
GPR52	-0.997337	0.0192308	0.0470343
IQGAP2	-0.995999	2.76556e-12	1.66907e-10
VIM	-0.994581	2.3444e-05	0.000168271
NDUFA2	-0.98923	0.00115197	0.0045411
PLCG2	-0.976143	3.84151e-06	3.63375e-05
AFM	-0.975793	9.06595e-09	1.97196e-07
TACR3	-0.960945	6.28463e-05	0.00038972
VPS13A	-0.955081	0.00291395	0.00983947
GULP1	-0.949471	2.82711e-15	4.17731e-13
CYB5A	-0.94283	4.31548e-05	0.000281204
TCF21	-0.941496	2.52094e-16	4.81672e-14
POGK	-0.940504	1.36853e-05	0.000105851
TIPARP	-0.939109	2.13542e-06	2.17863e-05
HSPA4L	-0.938548	0.0133808	0.0344987
CA10	-0.929243	1.57464e-11	7.69286e-10
LONRF1	-0.926842	0.00214583	0.00753063
GJA1	-0.92496	1.07807e-09	3.32339e-08
NEDD4L	-0.921434	8.14339e-11	3.38781e-09
RHOBTB2	-0.918286	3.09919e-14	3.47655e-12
SAP18	-0.898121	1.3778e-05	0.000106185
ATP6V1H	-0.890007	0.000111067	0.000642272
PRLR	-0.8837	5.88485e-05	0.000367054
PDE4B	-0.882402	4.21186e-06	3.94706e-05
IL18R1	-0.880625	0.00347731	0.0113417
ALPL	-0.877599	0.000408564	0.00195517
HOMER1	-0.875937	0.000177225	0.000952834
FBP1	-0.875044	1.69551e-12	1.1352e-10
BST1	-0.871634	2.5854e-16	4.81672e-14
ATOH1	-0.864871	0.000180146	0.0009637
ADAM28	-0.864417	0.00163823	0.00608832
UPB1	-0.860667	2.82698e-05	0.000195696
SLC19A2	-0.858375	1.57982e-06	1.69238e-05
SLC26A4	-0.857842	3.27697e-10	1.12334e-08
TGFBR3	-0.855495	1.21278e-08	2.54743e-07
DDX50	-0.852631	1.29007e-05	0.000101992
EGR3	-0.85037	0.011265	0.0300002
HSPA2	-0.850049	0.000561744	0.00253643
CASD1	-0.847258	1.75765e-05	0.00013167
CACNB2	-0.846726	0.00134851	0.00519292
CPM	-0.844964	0.00020031	0.00105575
ANK2	-0.844576	0.000263905	0.00134303
SDF2	-0.842696	3.19353e-06	3.089e-05
SLC27A2	-0.840784	4.7083e-08	8.30249e-07
LMBRD1	-0.837621	4.04226e-11	1.78568e-09
TSPYL2	-0.832888	0.000813545	0.00345153
SLC2A2	-0.829133	4.76178e-11	2.06103e-09
JAK2	-0.829061	0.000660641	0.00290869
F5	-0.8228	0.000886467	0.00369865
DZIP3	-0.820604	3.03262e-05	0.000208919
JUN	-0.820298	7.7313e-08	1.27418e-06
NDRG1	-0.819989	4.22817e-05	0.000276185
SCAMP1	-0.818782	0.00059614	0.00266645
PRODH2	-0.808258	5.80899e-11	2.44034e-09
GSTA1	-0.806254	0.00515674	0.015627
CALB1	-0.800472	0.00422228	0.013274
AP1M2	-0.793784	3.49234e-05	0.000233459
GLDC	-0.788826	7.11348e-06	6.12073e-05
GTF2A2	-0.787582	0.000232424	0.00119992
FGF9	-0.787242	3.14913e-11	1.42042e-09
SYNPO	-0.785162	0.00099123	0.00403747
GDF15	-0.776995	0.000207977	0.0010908
SLC12A3	-0.770605	7.54262e-06	6.41272e-05
SLC16A10	-0.767798	2.44102e-17	7.73222e-15
RNF186	-0.765494	1.66311e-06	1.76396e-05
SSB	-0.765278	2.68951e-08	5.14488e-07
RBP4	-0.765019	7.36229e-06	6.29581e-05
ODC1	-0.764298	2.87115e-13	2.43535e-11
MAGI2	-0.764285	3.65582e-08	6.63778e-07
DPP4	-0.762756	0.00208453	0.0073468
BHMT	-0.752929	1.94059e-06	2.02322e-05
VAMP8	-0.7522	5.95851e-06	5.30816e-05
PCMTD2	-0.752166	6.3954e-17	1.61202e-14
PCK1	-0.748031	0.00835823	0.0232263
ARHGAP12	-0.747907	0.000270604	0.00137224
CHML	-0.747411	9.66985e-05	0.000567607
PTGS2	-0.741601	0.00175446	0.00640907
PSMD6	-0.738888	1.21994e-06	1.36131e-05
CR1	-0.737666	0.0126491	0.0329692
EPB41L5	-0.737511	0.00326802	0.0108219
DHRS3	-0.733353	2.24863e-13	2.09465e-11
KNG1	-0.732379	0.000115808	0.000666091
IGF1	-0.732074	0.00432452	0.0135557
F11	-0.730656	6.44618e-05	0.000398584
ALDH6A1	-0.72934	8.459e-06	7.03822e-05
MNAT1	-0.726301	3.06211e-06	2.98208e-05
IFT57	-0.723351	1.36075e-07	2.06203e-06
ACAT1	-0.723003	0.0111395	0.0297919
DLG2	-0.713637	0.00279357	0.0094703
NEDD9	-0.712448	0.00179159	0.00652174
WEE1	-0.711008	5.93106e-06	5.29471e-05
CXCL14	-0.710782	0.0123714	0.0323833
CTH	-0.706175	1.21596e-05	9.72088e-05
LRRC2	-0.704986	2.46637e-12	1.55418e-10
DYNC2H1	-0.701745	2.54535e-07	3.55271e-06
UBE2W	-0.700836	2.27306e-05	0.000163974
FLRT3	-0.700163	6.15419e-08	1.04232e-06
TBC1D15	-0.697057	5.13968e-07	6.43963e-06
DPYS	-0.695422	1.70481e-07	2.45963e-06
DIXDC1	-0.695067	2.23354e-07	3.16911e-06
KIFAP3	-0.694981	7.89303e-07	9.27154e-06
HNF4G	-0.694768	4.31814e-05	0.000281204
ALDH8A1	-0.694218	0.00105376	0.00423977
DIO1	-0.692784	0.000115536	0.000665417
TUSC3	-0.690784	7.00352e-07	8.35936e-06
TIMP4	-0.688914	0.000373805	0.00182225
PVALB	-0.688266	0.00060206	0.00269012
FASTKD2	-0.687679	3.83128e-08	6.86905e-07
DDC	-0.687465	6.0686e-09	1.42098e-07
HLA-B	-0.687444	0.00562913	0.0167157
USP46	-0.686623	8.14111e-13	6.01459e-11
GNRH1	-0.686468	0.0174346	0.0433338
TRHDE	-0.686106	0.00120506	0.00471568
FGA	-0.685464	0.000240876	0.00124057
DCXR	-0.684137	3.35133e-05	0.000226149
HPS5	-0.680246	5.61993e-12	3.21085e-10
PRDX2	-0.679836	0.00210253	0.00739684
APOH	-0.677572	2.80045e-05	0.000194488
MCCC2	-0.676577	0.000534055	0.00243191
MYOZ1	-0.674361	0.00371765	0.0119416
MMP16	-0.670793	0.0113268	0.0300985
SORD	-0.67024	7.05076e-06	6.07897e-05
DHX35	-0.668903	3.08522e-06	2.99777e-05
METAP1	-0.666061	2.13231e-09	5.75145e-08
GLUL	-0.665451	3.21185e-07	4.28746e-06
FH	-0.660455	1.17528e-11	6.06754e-10
SUCLG1	-0.660185	0.0193576	0.0473174
BTG2	-0.656552	9.27102e-09	2.00389e-07
TRAPPC2L	-0.656162	0.0107607	0.0289088
ZDHHC6	-0.655505	7.00863e-15	9.1006e-13
PCDH9	-0.654232	5.10973e-07	6.42088e-06
GLYAT	-0.653381	1.36978e-07	2.06203e-06
RCHY1	-0.653282	9.16237e-08	1.48154e-06
IGFBP1	-0.650406	0.00507555	0.0154137
KPNA5	-0.649711	0.00824857	0.0229663
CTNNBIP1	-0.64861	0.000172363	0.000929025
PDE3B	-0.647738	0.000409103	0.00195517
ETFDH	-0.646537	9.76388e-05	0.000572342
DPEP1	-0.646096	0.00243568	0.00839278
PRDM5	-0.645679	0.00566272	0.0167806
PRR13	-0.640784	0.00109351	0.0043507
AKAP6	-0.639743	0.0145673	0.0371553
SERINC1	-0.637811	2.68363e-09	7.0118e-08
CYP4A11	-0.637484	7.62861e-05	0.000464511
PSMA3	-0.635626	9.21889e-05	0.000545621
MDM1	-0.635193	2.65738e-06	2.62976e-05
RGS2	-0.634736	5.06292e-06	4.59631e-05
KCNJ3	-0.632923	5.30584e-07	6.60916e-06
CYP3A5	-0.632202	0.000290447	0.00145563
HPGD	-0.627582	0.0105557	0.0284651
IFI44L	-0.626087	0.00710735	0.020209
SLC7A9	-0.625253	4.11889e-05	0.000270697
ABAT	-0.62383	0.00452554	0.0140419
SOCS3	-0.621814	0.00184546	0.00666761
CUL4B	-0.620914	0.00182026	0.00659327
RYR3	-0.619558	9.6011e-05	0.000565897
TMEM38B	-0.613553	7.91121e-06	6.64697e-05
PKP2	-0.611036	0.00131662	0.00510561
CEP70	-0.608909	2.82153e-05	0.000195635
KCNJ15	-0.608774	0.00325538	0.0107883
DAO	-0.607123	4.43423e-07	5.7059e-06
ACE2	-0.606963	0.0127643	0.033229
ETNK2	-0.605826	3.08607e-05	0.000211243
UNC5C	-0.601828	0.000909087	0.00376735
GPHN	-0.600531	0.00134883	0.00519292
ZBTB6	-0.600179	0.00397982	0.012651
MYCT1	-0.598268	0.00642636	0.0186565
AGMAT	-0.596487	0.000119991	0.000684636
PCK2	-0.594822	0.00944353	0.0257414
SLCO4C1	-0.59308	8.18164e-05	0.000492392
CDKN1B	-0.591697	2.94308e-09	7.64308e-08
TAS2R10	-0.591631	0.00235532	0.00816548
ISOC1	-0.590135	0.00433466	0.0135577
NAP1L2	-0.589471	4.99915e-08	8.6753e-07
MRPS15	-0.58589	0.00179291	0.00652174
TMEM127	0.585848	1.55185e-07	2.29299e-06
C6orf62	0.585908	0.00437705	0.0136604
MAN2B1	0.58607	0.000816057	0.00345202
ABLIM1	0.586124	1.73531e-06	1.82698e-05
PECAM1	0.586922	3.33763e-05	0.000225936
BCL11B	0.58699	0.00744999	0.0210853
NPPC	0.589003	4.34332e-05	0.00028156
HGFAC	0.589278	6.4887e-09	1.49484e-07
LAMC2	0.590937	2.73228e-06	2.69145e-05
GSTP1	0.592225	0.00165614	0.00613357
NDST1	0.593905	9.65029e-05	0.000567236
ITGAM	0.594247	1.87967e-08	3.74622e-07
BMP6	0.594701	0.00386294	0.0123528
RPL18	0.594894	0.00462112	0.0142971
FAU	0.595965	0.000954389	0.0039172
SACS	0.597142	0.00875047	0.0240929
MYL6B	0.599389	3.20343e-05	0.000218042
RNASE1	0.599831	2.71962e-07	3.71133e-06
DUSP7	0.59994	4.39347e-06	4.09261e-05
RPL14	0.600117	1.33064e-05	0.000104237
PLP2	0.600267	0.000308902	0.00153912
SOX18	0.600349	6.35283e-06	5.57825e-05
PTGIR	0.603443	1.14632e-05	9.2504e-05
TFF3	0.604615	1.49564e-07	2.21758e-06
PRCP	0.60465	0.0206075	0.0498043
PYCARD	0.606529	2.02394e-09	5.55934e-08
MAP3K11	0.607429	1.61629e-05	0.000122798
C1R	0.60966	2.87054e-05	0.000198072
VEZT	0.610187	0.0017832	0.00650298
SLPI	0.610363	0.0154862	0.0391034
KCTD12	0.611663	1.52436e-08	3.14033e-07
ANXA4	0.612048	0.000667736	0.00293161
LBH	0.61239	0.000777489	0.00331496
HEYL	0.612488	2.30147e-06	2.30956e-05
MYOZ2	0.612655	7.95523e-05	0.000482152
ST14	0.612863	1.28626e-07	1.96843e-06
SECTM1	0.614073	0.000171491	0.000925489
PLA1A	0.614168	2.13632e-07	3.04123e-06
TMEM45A	0.614715	0.0030693	0.0102749
TGM2	0.615569	0.00381973	0.012242
LTBP2	0.616331	0.00471651	0.0145293
RASIP1	0.61717	1.98923e-06	2.0589e-05
CORO1C	0.61733	2.38331e-10	8.72863e-09
GLIPR1	0.617836	0.000734515	0.00316004
RPS21	0.62219	9.6131e-12	5.14901e-10
LIMA1	0.62225	1.627e-10	6.22474e-09
FGL2	0.623928	1.4214e-07	2.1222e-06
ETV5	0.625966	5.09794e-14	5.20111e-12
CEBPA	0.626382	2.04675e-18	1.09629e-15
PIP5K1A	0.626617	0.00489729	0.0149678
SYNGR3	0.629052	1.46183e-06	1.60614e-05
STMN3	0.62948	9.94191e-06	8.12998e-05
UCHL1	0.632617	2.66565e-10	9.43992e-09
MICAL1	0.633119	7.00245e-05	0.000431113
AOC3	0.634029	8.98476e-05	0.000533237
CTSG	0.634288	0.000166247	0.000900594
CTSC	0.634407	0.00336538	0.0110673
PDE1A	0.636443	0.0134174	0.0345723
CKS2	0.637533	3.73796e-05	0.000248714
CCDC69	0.637637	1.50908e-06	1.64018e-05
TINAGL1	0.641695	0.000467595	0.00218739
TSPAN8	0.642006	0.019204	0.0470218
NRP2	0.643054	2.02087e-06	2.0766e-05
CTSS	0.643563	0.000253503	0.00130091
VAT1	0.645279	0.000113388	0.000654808
GJA5	0.645583	0.00133105	0.00513835
EXT1	0.646308	1.62007e-07	2.36123e-06
RPL12	0.646354	0.000947543	0.00389657
EPHB4	0.649247	1.26648e-09	3.82174e-08
TNFRSF11B	0.651194	1.65974e-06	1.76396e-05
COL6A2	0.653796	1.43411e-10	5.63775e-09
KRT23	0.653955	0.00943613	0.0257376
KCNJ8	0.654183	1.93835e-08	3.82757e-07
NET1	0.654383	0.000122652	0.000695192
ZFP36L1	0.655028	0.0102012	0.0276134
CAPG	0.655632	3.08166e-05	0.000211243
NPY1R	0.657878	0.00049048	0.00227704
NFIX	0.658238	0.00171158	0.00628459
ARHGEF15	0.663683	8.81331e-07	1.02902e-05
NFKB2	0.670391	2.29146e-05	0.000165023
NUTF2	0.670491	2.21994e-06	2.2435e-05
S100A4	0.670578	0.000576392	0.00259165
FABP5	0.670851	2.66466e-06	2.63089e-05
CRYGD	0.673687	0.000694059	0.00301933
IFI27	0.674726	1.06987e-06	1.21926e-05
PLAU	0.674996	2.12942e-06	2.1777e-05
RARG	0.676833	3.59123e-07	4.70593e-06
ZNF117	0.677296	0.00023661	0.00122006
HRH1	0.67911	4.70571e-06	4.34568e-05
GPR18	0.679988	0.000219057	0.00114053
PROCR	0.680268	3.24228e-12	1.92961e-10
FCGR2A	0.680772	0.000242228	0.00124604
PLXND1	0.681503	3.48103e-13	2.81438e-11
TUBB2B	0.68537	1.5833e-10	6.11212e-09
NOTCH3	0.689657	4.01955e-10	1.34561e-08
COL8A1	0.692499	3.714e-06	3.53656e-05
SKIL	0.693701	0.0029848	0.0100392
HLA-DQB1	0.695306	8.7643e-05	0.000521597
TGFB1	0.698119	0.00068927	0.0030046
CTSK	0.698485	1.56217e-05	0.000119321
PPFIBP1	0.698807	0.00526817	0.0158973
CPVL	0.69947	1.21454e-07	1.88562e-06
TM6SF1	0.701593	8.63762e-14	8.60748e-12
RELN	0.702181	0.00118874	0.00466888
CSF2RB	0.702239	8.55857e-06	7.09351e-05
PBK	0.704704	4.35282e-06	4.06358e-05
HOXA6	0.706093	0.000266283	0.00135353
ANTXR1	0.706624	0.000394003	0.00189484
JAM2	0.709161	1.77257e-12	1.16853e-10
TNS1	0.713384	0.000349774	0.00171879
ADAMTS1	0.716567	3.25782e-07	4.33533e-06
MAL	0.717782	1.53942e-06	1.66156e-05
GBP1	0.718506	1.25274e-07	1.9379e-06
MN1	0.720346	2.78798e-10	9.68497e-09
APBB2	0.720704	0.00101503	0.00411876
MEG3	0.721008	7.45733e-06	6.35282e-05
BICC1	0.721508	2.6979e-05	0.000187975
TNFRSF21	0.72503	1.19022e-10	4.81141e-09
C15orf39	0.726727	3.73682e-15	5.00384e-13
AGR2	0.727566	0.0104542	0.028227
CCL11	0.729255	4.13604e-06	3.89515e-05
ABCC9	0.730171	0.0168532	0.0420595
LRRC32	0.732291	1.80926e-18	1.09629e-15
PLLP	0.73265	3.50129e-07	4.60216e-06
PPM1F	0.737698	0.00185463	0.00668181
FXYD5	0.738866	1.77991e-09	5.15331e-08
GATA3	0.739861	1.96609e-06	2.03987e-05
EMP3	0.74062	0.000260801	0.0013304
FBN1	0.741125	4.40759e-10	1.45281e-08
PRKCH	0.741136	2.34194e-13	2.13515e-11
RRM2	0.741342	2.0644e-05	0.000150615
PTN	0.742779	1.76845e-05	0.000132248
FSCN1	0.743005	0.00026302	0.00134012
C11orf24	0.743779	1.8406e-09	5.25798e-08
HOXA11	0.74578	4.51649e-11	1.97481e-09
S100A2	0.746885	8.63279e-05	0.000514486
ADAMTS5	0.747272	2.50552e-05	0.000177751
FMOD	0.755449	2.02368e-09	5.55934e-08
GINS1	0.755518	9.80319e-07	1.12921e-05
TMEM97	0.75561	4.315e-10	1.43332e-08
EIF2S3	0.760021	0.000231204	0.00119651
TAP2	0.760396	0.000149107	0.000820183
CFB	0.763152	2.82277e-06	2.77421e-05
ITM2C	0.766727	5.05136e-07	6.38498e-06
PIGR	0.766843	0.00460555	0.0142695
MMD	0.774044	0.000284294	0.00142981
ENG	0.774927	0.000883057	0.00369161
SCG5	0.776503	0.000150901	0.000826869
HYAL2	0.776822	1.26333e-05	0.000100434
HTR2B	0.780136	1.86716e-09	5.29852e-08
FCER1G	0.781171	0.00016526	0.000896379
KPNA2	0.781687	1.50319e-15	2.30041e-13
LGALS3	0.783972	7.89758e-07	9.27154e-06
LRP1	0.7844	2.99585e-07	4.03686e-06
SFXN3	0.787282	5.15489e-11	2.187e-09
THBD	0.787901	7.55467e-18	3.23718e-15
ELK4	0.788138	0.000853526	0.00359622
FSCN2	0.789044	0.000123373	0.000697434
HLA-DPA1	0.794977	3.47213e-13	2.81438e-11
RPS28	0.79714	0.00186687	0.00671102
SH2B3	0.797142	5.56214e-13	4.33341e-11
RPS24	0.798536	0.00261176	0.00893167
LGALS1	0.799119	6.77169e-08	1.12905e-06
MALL	0.802884	2.47239e-10	8.90269e-09
MICB	0.804237	1.28165e-15	2.03402e-13
TNFRSF12A	0.804985	3.93076e-05	0.000259927
ARHGAP1	0.808676	0.00222745	0.00777881
F2RL2	0.813248	0.000182171	0.000972107
RPS16	0.818946	5.43312e-07	6.74809e-06
FAS	0.81984	1.97912e-09	5.54283e-08
MYH11	0.820404	7.62579e-06	6.45781e-05
KRT8	0.822456	8.66476e-07	1.01444e-05
SFRP1	0.829047	2.46197e-05	0.000175242
BGN	0.83068	7.43258e-10	2.34181e-08
MXRA5	0.831167	2.02931e-06	2.08028e-05
C3AR1	0.832653	0.000503374	0.00231931
NT5E	0.841126	3.42699e-12	2.01159e-10
NUCB2	0.841772	8.80362e-05	0.000523211
GPR65	0.845211	3.83403e-09	9.72119e-08
REN	0.85068	2.45191e-05	0.000174816
CD48	0.850848	1.24887e-05	9.94687e-05
ITGA5	0.851762	8.35272e-21	1.19305e-17
C2	0.852766	0.000116667	0.000669235
SEMA4G	0.856718	0.00152927	0.00576842
KRT7	0.858573	3.45287e-05	0.000231832
GZMA	0.862072	0.000117926	0.000675555
PLEKHF1	0.862914	2.62051e-13	2.33935e-11
MATN2	0.866015	6.16894e-09	1.43662e-07
INHBA	0.866907	1.21008e-06	1.35384e-05
GPX1	0.868026	3.49669e-07	4.60216e-06
MSN	0.868305	7.4542e-13	5.60373e-11
SRPX	0.870836	0.000176085	0.000947893
DHCR24	0.873628	8.91391e-08	1.44682e-06
F13A1	0.876177	0.000664875	0.00292204
IGFBP3	0.879825	2.53296e-06	2.51826e-05
BLNK	0.879955	6.40599e-06	5.60197e-05
COL4A2	0.88033	1.26888e-05	0.000100688
CAV1	0.881332	2.26991e-06	2.28323e-05
MAP4K4	0.886601	1.57292e-06	1.68922e-05
CCR1	0.886924	0.00455725	0.0141301
SOX4	0.889957	4.84533e-07	6.14268e-06
TNFAIP8	0.892517	0.000141067	0.000781983
ADAMTS3	0.895319	0.000878556	0.00367675
SPARCL1	0.896389	0.00572525	0.0169308
MCAM	0.898374	1.7918e-08	3.5878e-07
TOX	0.90041	2.03396e-05	0.000149238
TAGLN	0.901776	5.54811e-10	1.77415e-08
CD52	0.902303	6.74471e-08	1.12895e-06
HSPB6	0.903477	9.32511e-05	0.000551146
CD36	0.903985	1.83782e-05	0.00013672
CD93	0.907462	2.74675e-12	1.66907e-10
ADAM15	0.911613	3.02362e-06	2.9513e-05
PDLIM1	0.913173	4.88812e-17	1.38684e-14
SYT11	0.913392	1.3267e-11	6.61036e-10
CDC42EP1	0.916736	1.40355e-07	2.10287e-06
DOCK2	0.917369	2.51779e-05	0.000178096
CSTA	0.923271	0.000330824	0.00163693
MMP2	0.923521	5.0007e-08	8.6753e-07
ZNF587	0.926114	2.11959e-08	4.11482e-07
LTBP1	0.931998	3.47362e-18	1.65383e-15
CHPF	0.932909	0.000200626	0.00105612
NEFL	0.936185	1.91156e-09	5.38883e-08
VEGFC	0.937507	2.53427e-12	1.57382e-10
KLRF1	0.938119	1.49682e-06	1.63203e-05
VCAM1	0.939792	5.23808e-08	9.05048e-07
ARPC1B	0.93991	8.5749e-09	1.87467e-07
HSPG2	0.940298	1.068e-08	2.26553e-07
CD14	0.942934	0.000354908	0.00174002
CBFB	0.945148	2.59669e-22	5.56342e-19
MRAS	0.946154	1.2935e-09	3.84906e-08
DSP	0.950272	0.000682945	0.00298919
UCP2	0.953834	2.70298e-07	3.70041e-06
MFGE8	0.956752	1.33179e-10	5.33339e-09
GZMK	0.95696	6.11637e-05	0.000379835
PTX3	0.958627	0.000447229	0.00211521
NID2	0.959252	8.83923e-10	2.74464e-08
SPON1	0.962279	3.03063e-07	4.07093e-06
MMP14	0.963571	1.71777e-06	1.81297e-05
PMP22	0.964228	1.09867e-07	1.72764e-06
C6orf47	0.96982	0.000375073	0.00182428
SOX17	0.970099	6.19909e-16	1.03536e-13
CCL2	0.976165	0.00122431	0.00478665
HGF	0.984391	1.78283e-05	0.000133091
PLA2G4A	0.985536	1.30059e-06	1.44006e-05
TCIRG1	0.990154	2.10486e-20	2.25483e-17
MUC1	0.994347	0.000285992	0.00143666
PXDN	0.995711	3.85866e-12	2.23437e-10
PPP1R3C	0.999093	9.1735e-06	7.55932e-05
CCND2	1.00251	3.46325e-05	0.000231875
WFDC2	1.00879	0.00951689	0.0259249
RAC2	1.01129	0.000972774	0.00398122
GJA4	1.02213	4.99437e-09	1.22291e-07
PLVAP	1.02297	1.07992e-07	1.70756e-06
LTB	1.02365	0.00853322	0.0236207
TLR7	1.02551	2.58545e-07	3.59697e-06
TNC	1.03166	7.28349e-07	8.64536e-06
ARL4C	1.03711	2.62531e-10	9.37455e-09
COL1A1	1.04422	5.17839e-17	1.38684e-14
ACTA2	1.04901	2.81465e-08	5.31312e-07
LY96	1.05404	0.0001209	0.00068799
COL4A1	1.05761	2.787e-07	3.76729e-06
HAVCR1	1.07044	0.0162397	0.0408374
CXCL1	1.07325	2.09203e-10	7.79509e-09
CD163	1.07363	0.000122914	0.000695756
CLEC10A	1.09985	7.5791e-10	2.37054e-08
SLC6A6	1.10994	0.000225796	0.00117135
PLK2	1.11125	6.79399e-07	8.15859e-06
SERPINF1	1.11916	3.06333e-05	0.000210358
SERPINE2	1.12799	0.000181177	0.000968011
CYBRD1	1.12989	4.48149e-08	7.96813e-07
FADS2	1.13092	4.10376e-09	1.02834e-07
CLDN1	1.13757	4.47433e-06	4.1589e-05
SEMA4C	1.138	6.91608e-07	8.27805e-06
GFRA1	1.1444	1.42699e-08	2.95394e-07
LAPTM5	1.15434	5.73558e-09	1.36539e-07
SLIT3	1.15478	8.22265e-09	1.8256e-07
DKK3	1.16038	4.89116e-24	2.09586e-20
IL10RA	1.16594	7.62294e-15	9.60715e-13
ACTN1	1.17305	2.13414e-09	5.75145e-08
CDH12	1.17768	0.00131135	0.00508981
FHL2	1.183	1.86381e-05	0.000137685
STEAP4	1.18864	0.0105843	0.0285064
LYPD1	1.19056	6.97543e-08	1.15852e-06
COLEC12	1.20185	1.6811e-07	2.43362e-06
TSPAN13	1.20827	3.3099e-05	0.000224413
IGFBP6	1.21278	1.07042e-14	1.3105e-12
KIF20A	1.22031	6.14992e-08	1.04232e-06
FOLR2	1.23053	1.51405e-05	0.000115852
EMP1	1.24948	6.91715e-09	1.57314e-07
KRT19	1.25201	1.49287e-10	5.81542e-09
IL32	1.25552	3.09789e-15	4.42481e-13
RNASE6	1.26897	3.48953e-07	4.60216e-06
CFH	1.27216	3.10691e-07	4.16034e-06
APOC1	1.27382	1.33393e-05	0.000104305
CYBB	1.27454	0.00106908	0.00428932
MFAP4	1.27488	1.63025e-08	3.31071e-07
FHL3	1.27962	3.10655e-09	7.97101e-08
OLFML2B	1.28155	2.17516e-11	1.02424e-09
CD248	1.28451	2.34344e-07	3.29233e-06
LYZ	1.29997	0.000295525	0.0014759
SYTL2	1.32197	2.5475e-05	0.000179836
TAC1	1.32339	0.000516864	0.0023662
CX3CR1	1.3388	1.65783e-14	1.97328e-12
FBLN5	1.34729	1.37148e-07	2.06203e-06
MEST	1.34901	2.78372e-07	3.76729e-06
HDAC9	1.35852	0.000121286	0.000689271
EVI2A	1.36527	0.000108152	0.000627955
REG1A	1.36601	0.00169813	0.00624591
PLAC8	1.40889	0.019158	0.0469635
IRF8	1.42296	4.52542e-05	0.000291601
RNF122	1.42746	0.0113299	0.0300985
CD44	1.52169	5.16612e-07	6.45388e-06
CDH6	1.52756	1.17448e-05	9.43382e-05
CPA3	1.55552	3.4884e-06	3.35152e-05
CCL19	1.56804	2.47622e-05	0.000175963
MS4A6A	1.56967	3.82339e-08	6.86905e-07
MARCKS	1.59479	2.65183e-09	6.98517e-08
ABI3BP	1.59949	0.00019603	0.00103702
NNMT	1.64416	4.96617e-06	4.54701e-05
TGFBI	1.65144	1.69532e-10	6.4287e-09
THBS2	1.65713	2.59806e-09	6.91472e-08
ECM1	1.66815	7.57029e-08	1.25246e-06
MS4A4A	1.68398	7.29165e-09	1.64446e-07
PRELP	1.69004	9.3063e-09	2.00389e-07
MMP7	1.69648	1.10527e-10	4.51054e-09
CCL18	1.75194	0.000125905	0.00070987
COL6A3	1.75443	6.57258e-09	1.50607e-07
LUM	1.76421	5.80575e-07	7.16935e-06
CXCL6	1.8188	2.32594e-07	3.27851e-06
COL1A2	1.86109	1.59554e-11	7.69286e-10
CHGA	2.1741	0.000317599	0.00158062
LTF	2.17986	0.000621988	0.00276762
FMO3	2.22223	6.79724e-07	8.15859e-06
C7	2.29316	0.00345431	0.011299
FN1	2.36231	9.27032e-13	6.62055e-11
SLC34A2	2.89397	0.0172291	0.0428727
CCL21	3.08312	8.51466e-05	0.000510284
C3	3.54073	6.61803e-06	5.74054e-05
