# Supplementary material for: Bioinformatics Analysis Reveals Crosstalk Among Platelets, Immune Cells, and the Glomerulus That May Play an Important Role in the Development of Diabetic Nephropathy
Source: Front Med (Lausanne). 2021 Jun 24;8:657918. doi: 10.3389/fmed.2021.657918 (PMC8264258; doi:10.3389/fmed.2021.657918)
Supplement: Supplementary Table 2 — Identification of DEGs. [file Table_2.XLSX]

## Sheet: Sheet1
Category	Term	Count	%	PValue	Genes	List Total	Pop Hits	Pop Total	Fold Enrichment	Bonferroni	Benjamini	FDR
GOTERM_BP_DIRECT	GO:0032496~response to lipopolysaccharide	32	0.0355963	2.77384e-15	CXCL6, LY96, CSF2RB, CXCL1, TNFRSF11B, PTGS2, THBD, CYP27B1, PLCG2, CTSG, JAK2, TAC1, PCK1, JUNB, TIMP4, PCK2, JUN, PTGIR, JUND, VCAM1, KCNJ8, IL10RA, IRAK3, FOS, NFKB2, SLPI, FAS, GNRH1, ALPL, REN, S100A8, TNFRSF21	559	164	16792	5.86134	8.53762e-12	8.52954e-12	8.35202e-12
GOTERM_BP_DIRECT	GO:0030198~extracellular matrix organization	30	0.0333715	1.39712e-11	ITGAM, OLFML2B, TNC, TNFRSF11B, NID2, FBLN5, ABI3BP, APBB2, JAM2, FGA, VCAM1, LUM, FN1, BGN, HSPG2, NFKB2, COL1A1, COL1A2, COL4A2, LOX, COL4A1, COL6A2, PXDN, PECAM1, COL6A3, COL8A1, TGFBI, ITGA5, CD44, FBN1	559	196	16792	4.59786	4.29753e-08	2.14807e-08	2.10336e-08
GOTERM_BP_DIRECT	GO:0001525~angiogenesis	31	0.0344839	7.09247e-11	ECM1, NRP2, PLXND1, PDE3B, PTGS2, RASIP1, ESM1, SOX17, FGF9, SOX18, GJA5, CCL2, EPHB4, JUN, TNFRSF12A, EGF, MCAM, CAV1, MMP2, FN1, VEGFC, HSPG2, MMP14, COL4A2, ADAM15, ANGPTL3, PECAM1, COL8A1, TGFBI, ITGA5, MFGE8	559	223	16792	4.17587	2.18164e-07	7.26978e-08	7.11847e-08
GOTERM_BP_DIRECT	GO:0006954~inflammatory response	41	0.0456078	1.07048e-10	CXCL6, ECM1, CCL11, FPR1, LY96, CXCL1, TNFRSF11B, PTGS2, HDAC9, AIF1, KNG1, C3, PYCARD, NDST1, HRH1, BLNK, C3AR1, S100A12, CCL2, CCL19, CD14, TAC1, CCL18, CCR1, AOC3, PTGIR, TGFB1, CCL21, CYBB, FOS, LYZ, BMP6, NFKB2, CHI3L1, FAS, TLR7, PTX3, FOLR2, S100A9, S100A8, TNFRSF21	559	379	16792	3.24964	3.29279e-07	8.22929e-08	8.05801e-08
GOTERM_BP_DIRECT	GO:0030574~collagen catabolic process	15	0.0166858	1.76435e-08	MMP7, MMP2, CTSS, COL1A1, MMP14, ADAMTS3, COL1A2, COL4A2, MMP16, ADAM15, COL4A1, CTSK, COL6A2, COL6A3, COL8A1	559	64	16792	7.04047	5.42698e-05	1.08507e-05	1.06249e-05
GOTERM_BP_DIRECT	GO:0022617~extracellular matrix disassembly	16	0.0177981	2.4114e-08	MMP7, MMP2, FN1, CAPG, PLG, HSPG2, CTSS, ADAMTS5, MMP14, MMP16, ADAM15, CTSK, CTSG, CD44, ENG, FBN1	559	76	16792	6.32407	7.41719e-05	1.23584e-05	1.21012e-05
GOTERM_BP_DIRECT	GO:0050900~leukocyte migration	19	0.0211353	1.12367e-07	ITGAM, FCER1G, CAV1, FPR1, FN1, MSN, ATP1B3, COL1A1, THBD, PROCR, COL1A2, SLC7A9, C3AR1, PDE4B, PECAM1, CD48, ITGA5, CD44, JAM2	559	122	16792	4.67826	0.000345582	4.87159e-05	4.7702e-05
GOTERM_BP_DIRECT	GO:0071356~cellular response to tumor necrosis factor	18	0.0200229	1.26741e-07	CEBPA, CCL11, VCAM1, CCL21, GATA3, ZFP36L1, PYCARD, COL1A1, ZFP36, SFRP1, HYAL2, CCL2, CHI3L1, CCL19, PCK1, CCL18, TNFRSF21, PCK2	559	110	16792	4.91553	0.000389778	4.87159e-05	4.7702e-05
GOTERM_BP_DIRECT	GO:0002576~platelet degranulation	17	0.0189105	2.76177e-07	FGA, ECM1, TGFB1, EGF, HGF, ACTN1, FN1, VEGFC, F13A1, PLG, IGF1, KNG1, F5, APOH, ALB, PECAM1, CD36	559	103	16792	4.95795	0.00084916	9.43605e-05	9.23966e-05
GOTERM_BP_DIRECT	GO:0006508~proteolysis	40	0.0444954	7.45448e-07	KLK1, C1R, FGL2, PLG, TRHDE, WFDC2, CTSS, C2, DPP4, C3, ADAMTS5, PSMD6, DPP6, ADAM28, RELN, PLAU, ADAMTS1, CTSK, FBXO3, CTSG, LONRF1, ADAMTS9, HGFAC, CTSC, CPA3, MMP7, HGF, MMP2, F11, F5, GZMK, SFRP1, MMP14, MMP16, ADAM15, DPEP1, REN, METAP1, CFB, LTF	559	500	16792	2.40315	0.00229037	0.000229225	0.000224454
GOTERM_BP_DIRECT	GO:0008285~negative regulation of cell proliferation	34	0.0378211	1.27994e-06	MEG3, CEBPA, BTG2, RARG, CDKN1B, SERPINE2, PLG, CXCL1, GATA3, PTGS2, NDRG1, NPPC, CYP27B1, ADAMTS1, TMEM127, SLIT3, IGFBP6, JAK2, KIFAP3, SOX4, JUN, TGFB1, BCL11B, ZBTB16, IGFBP3, MAGI2, VEGFC, DHCR24, EMP3, INHBA, SFRP1, PMP22, PKP2, GNRH1	559	396	16792	2.57914	0.00392937	0.000357803	0.000350356
GOTERM_BP_DIRECT	GO:0007165~signal transduction	70	0.0778669	1.68398e-06	CXCL6, ECM1, PDE3B, ARHGAP1, SECTM1, CXCL1, ANTXR1, CXCL14, PYCARD, THBD, GJA1, LGALS1, FGF9, PLAU, PDE4B, RAC2, ANXA9, JAK2, KIFAP3, PRKG1, IGFBP1, FGA, PRKCH, ANXA4, MAGI2, ANK2, UNC5C, ABCC9, PECAM1, ANGPTL3, SPARCL1, CD48, LTB, S100A9, TNFRSF21, CCL11, PDE1A, FPR1, NEDD9, CSF2RB, TNFRSF11B, GATA3, IQGAP2, TRHDE, RASIP1, CORO1C, ARHGAP12, C3, ERBB3, MICAL1, PIP5K1A, CCL2, IGFBP6, CCL18, SH2B3,…	559	1161	16792	1.81116	0.00516653	0.000431519	0.000422538
GOTERM_BP_DIRECT	GO:0043066~negative regulation of apoptotic process	36	0.0400458	3.79025e-06	TNFAIP8, RARG, CDKN1B, GSTP1, HTR2B, FHL2, HSPB1, AIF1, PLAC8, PRDX2, SOCS3, CCND2, UCP2, APBB2, KIFAP3, ATOH1, TGM2, MAP4K4, EGR3, BCL11B, DUSP1, PLK2, ANXA4, DHCR24, IGF1, PRLR, THOC6, FABP1, SFRP1, ALB, DPEP1, FAS, GNRH1, MNAT1, CD44, LTF	559	455	16792	2.37674	0.0115911	0.00089654	0.00087788
GOTERM_BP_DIRECT	GO:0044344~cellular response to fibroblast growth factor stimulus	9	0.0100115	4.33539e-06	COL1A1, NR4A1, ZFP36, SFRP1, EGR3, HYAL2, CCL2, CD44, ZFP36L1	559	30	16792	9.01181	0.0132472	0.000952237	0.000932419
GOTERM_BP_DIRECT	GO:0006955~immune response	34	0.0378211	4.88528e-06	CXCL6, TINAGL1, CCL11, C1R, GPR65, SECTM1, CXCL1, TNFRSF11B, CXCL14, CTSS, C3, C7, CCL2, CTSG, CCL19, CD36, CCL18, CTSC, HLA-DPA1, CCR1, IL32, CCL21, GZMA, HLA-B, BMP6, TGFBR3, SLPI, PXDN, IRF8, FAS, LTB, IL18R1, TNFRSF21, HLA-DQB1	559	421	16792	2.42598	0.0149148	0.00100148	0.000980638
GOTERM_BP_DIRECT	GO:0060326~cell chemotaxis	12	0.0133486	8.69008e-06	CXCL6, VCAM1, CCL21, HGF, FPR1, C3AR1, PIP5K1A, CCL2, CXCL1, CCL19, CXCL14, ENG	559	65	16792	5.54573	0.0263767	0.00167013	0.00163536
GOTERM_BP_DIRECT	GO:0051591~response to cAMP	10	0.0111238	1.70143e-05	COL1A1, THBD, JUN, JUND, DUSP1, FOSB, REN, FOS, AREG, JUNB	559	46	16792	6.53029	0.0509906	0.00297046	0.00290864
GOTERM_BP_DIRECT	GO:0001666~response to hypoxia	19	0.0211353	1.73881e-05	EGR1, TGFB1, CDKN1B, VCAM1, CAV1, MMP2, VEGFC, ABAT, NR4A2, PDLIM1, TGFBR3, DPP4, NPPC, MMP14, MUC1, PLAU, UCP2, CCL2, ENG	559	172	16792	3.3183	0.052081	0.00297046	0.00290864
GOTERM_BP_DIRECT	GO:0007155~cell adhesion	34	0.0378211	2.85632e-05	CX3CR1, SRPX, SPON1, NRP2, TINAGL1, CCL11, ITGAM, TNC, NEDD9, THBS2, NID2, CDH6, RELN, CCL2, CD36, EPHB4, CCR1, IL32, AOC3, VCAM1, MCAM, FN1, COL1A1, MFAP4, PPFIBP1, COL6A2, PECAM1, COL6A3, COL8A1, TGFBI, ITGA5, MFGE8, CD44, ENG	559	459	16792	2.22514	0.0841126	0.00446423	0.00437131
GOTERM_BP_DIRECT	GO:0071560~cellular response to transforming growth factor beta stimulus	10	0.0111238	2.90356e-05	CX3CR1, COL1A1, EPB41L5, SFRP1, TGFB1, COL4A2, HYAL2, CAV1, ZFP36L1, FBN1	559	49	16792	6.13048	0.0854424	0.00446423	0.00437131
GOTERM_BP_DIRECT	GO:0044267~cellular protein metabolic process	15	0.0166858	3.71036e-05	IGFBP1, FGA, SLC34A2, MMP2, IGFBP3, PLG, CSF2RB, IGF1, LYZ, HSPG2, CTSG, IGFBP6, TGFBI, MFGE8, LTF	559	118	16792	3.81856	0.10786	0.00543302	0.00531994
GOTERM_BP_DIRECT	GO:0009611~response to wounding	11	0.0122362	3.96482e-05	CX3CR1, CCR1, ZFP36, TGFB1, FABP5, PLLP, TNC, FN1, CCL2, F2RL2, ZFP36L1	559	63	16792	5.24497	0.114817	0.00554174	0.0054264
GOTERM_BP_DIRECT	GO:0007596~blood coagulation	19	0.0211353	4.31055e-05	FGA, FCER1G, SERPINE2, F11, F13A1, PLG, GATA3, HPS5, F5, COL1A1, THBD, PROCR, COL1A2, PRKAR2B, PLAU, CD36, JAK2, SH2B3, F2RL2	559	184	16792	3.10189	0.124181	0.00576302	0.00564307
GOTERM_BP_DIRECT	GO:0045576~mast cell activation	5	0.00556192	7.59102e-05	CHGA, FCER1G, S100A12, CD48, NDRG1	559	8	16792	18.7746	0.208249	0.00972599	0.00952356
GOTERM_BP_DIRECT	GO:0042493~response to drug	25	0.0278096	8.42015e-05	CDKN1B, NNMT, HTR2B, LPL, ABAT, TNFRSF11B, GATA3, PTN, PTGS2, NPPC, LGALS1, JUNB, TIMP4, JUN, TGFB1, JUND, SORD, CYBB, VEGFC, INHBA, FOS, COL1A1, SFRP1, LOX, FOSB	559	304	16792	2.47034	0.228188	0.0103568	0.0101412
GOTERM_BP_DIRECT	GO:0003151~outflow tract morphogenesis	9	0.0100115	0.00012104	TGFBR3, HEYL, JUN, SOX17, PLXND1, SOX18, GJA5, NPY1R, DHRS3	559	46	16792	5.87727	0.310882	0.0143087	0.0140108
GOTERM_BP_DIRECT	GO:0007568~aging	17	0.0189105	0.000125637	IGFBP1, JUN, TGFB1, JUND, VCAM1, MMP7, LRP1, SERPINF1, TACR3, ABAT, FOS, NFKB2, UCP2, CCL2, GNRH1, PCK1, CTSC	559	165	16792	3.09496	0.320558	0.0143087	0.0140108
GOTERM_BP_DIRECT	GO:0007507~heart development	18	0.0200229	0.000132378	NRP2, TGFB1, KCNJ8, HTR2B, GATA3, PTN, HDAC9, BICC1, ZFP36L1, GJA1, RBP4, LOX, ERBB3, FLRT3, PKP2, PLCE1, SOX4, FBN1	559	183	16792	2.95469	0.334503	0.0145379	0.0142353
GOTERM_BP_DIRECT	GO:0050729~positive regulation of inflammatory response	11	0.0122362	0.000143194	CCL11, HYAL2, LPL, S100A12, CCL2, TLR7, JAK2, CCL18, S100A9, S100A8, TGM2	559	73	16792	4.52648	0.356283	0.0151835	0.0148675
GOTERM_BP_DIRECT	GO:0030308~negative regulation of cell growth	14	0.0155734	0.000193275	TSPYL2, TGFB1, CDKN1B, SERPINE2, INHBA, CYP27B1, GJA1, SFRP1, SOX17, ADAM15, HYAL2, APBB2, SLIT3, FBP1	559	121	16792	3.47563	0.4482	0.0198107	0.0193983
GOTERM_BP_DIRECT	GO:0035987~endodermal cell differentiation	7	0.00778669	0.000213762	MMP14, COL4A2, MMP2, FN1, COL8A1, INHBA, ITGA5	559	27	16792	7.78798	0.481908	0.0212038	0.0207625
GOTERM_BP_DIRECT	GO:0034097~response to cytokine	9	0.0100115	0.00029312	JUN, JUND, IFI27, LIFR, FOS, SKIL, JUNB, TIMP4, NFKB2	559	52	16792	5.19912	0.59415	0.028167	0.0275808
GOTERM_BP_DIRECT	GO:0032024~positive regulation of insulin secretion	8	0.00889907	0.000362702	PFKFB2, GJA1, RBP4, ABAT, JAK2, GLUL, SOX4, PCK2	559	41	16792	5.86134	0.672371	0.0337973	0.0330938
GOTERM_BP_DIRECT	GO:0030449~regulation of complement activation	7	0.00778669	0.000393989	C3, CR1, CFH, C7, C3AR1, CFB, C2	559	30	16792	7.00918	0.702443	0.0356328	0.0348912
GOTERM_BP_DIRECT	GO:0002548~monocyte chemotaxis	8	0.00889907	0.000422937	LGALS3, CCL11, CCL21, S100A12, CCL2, CCL19, CCL18, FOLR2	559	42	16792	5.72178	0.727803	0.037158	0.0363846
GOTERM_BP_DIRECT	GO:0001938~positive regulation of endothelial cell proliferation	10	0.0111238	0.000444477	NR4A1, ECM1, NRP2, JUN, CCL11, EGR3, HTR2B, VEGFC, CCL2, BMP6	559	69	16792	4.35353	0.745261	0.0379657	0.0371756
GOTERM_BP_DIRECT	GO:0030195~negative regulation of blood coagulation	5	0.00556192	0.000482629	THBD, SERPINE2, TSPAN8, APOH, KNG1	559	12	16792	12.5164	0.773481	0.0398599	0.0390303
GOTERM_BP_DIRECT	GO:0001570~vasculogenesis	9	0.0100115	0.000492578	TGFB1, SOX17, TIPARP, SOX18, CAV1, JUNB, RASIP1, ZFP36L1, ENG	559	56	16792	4.82775	0.780311	0.0398599	0.0390303
GOTERM_BP_DIRECT	GO:0071347~cellular response to interleukin-1	10	0.0111238	0.000550817	PYCARD, SFRP1, CCL11, CCL21, HYAL2, CCL2, CHI3L1, CCL19, PCK1, CCL18	559	71	16792	4.2309	0.816361	0.0425462	0.0416607
GOTERM_BP_DIRECT	GO:0001822~kidney development	11	0.0122362	0.000555261	KCNJ8, ADAMTS1, CA2, TIPARP, HYAL2, SERPINF1, ODC1, TCF21, REN, GATA3, BMP6	559	86	16792	3.84224	0.818855	0.0425462	0.0416607
GOTERM_BP_DIRECT	GO:0043434~response to peptide hormone	8	0.00889907	0.000567283	COL1A1, BTG2, GJA1, CDKN1B, JUND, NEFL, AREG, TIMP4	559	44	16792	5.4617	0.825435	0.0425462	0.0416607
GOTERM_BP_DIRECT	GO:0032870~cellular response to hormone stimulus	8	0.00889907	0.000652818	JUN, JUND, DUSP1, FOSB, SLIT3, FOS, AIF1, JUNB	559	45	16792	5.34033	0.86584	0.0477956	0.0468008
GOTERM_BP_DIRECT	GO:0001957~intramembranous ossification	4	0.00444954	0.000677189	COL1A1, MN1, CTSK, MMP2	559	6	16792	20.0262	0.875536	0.0484269	0.0474189
GOTERM_BP_DIRECT	GO:0009612~response to mechanical stimulus	9	0.0100115	0.000704838	MMP14, BTG2, JUN, JUND, TNC, FOSB, CCL2, CHI3L1, JUNB	559	59	16792	4.58227	0.885691	0.0492586	0.0482334
GOTERM_BP_DIRECT	GO:0006935~chemotaxis	13	0.014461	0.000754531	CCR1, CX3CR1, CXCL6, CCL11, FPR1, CXCL1, CXCL14, PLAU, C3AR1, RAC2, CCL2, DOCK2, CCL18	559	122	16792	3.20091	0.901905	0.0515597	0.0504865
GOTERM_BP_DIRECT	GO:0045669~positive regulation of osteoblast differentiation	9	0.0100115	0.000790037	NPPC, CEBPA, GJA1, JUND, HGF, CTNNBIP1, IGF1, BMP6, LTF	559	60	16792	4.5059	0.912061	0.0528122	0.051713
GOTERM_BP_DIRECT	GO:0032760~positive regulation of tumor necrosis factor production	8	0.00889907	0.000854418	PYCARD, FCER1G, CCL2, LY96, CD14, CD36, CCL19, JAK2	559	47	16792	5.11308	0.927872	0.0559008	0.0547373
GOTERM_BP_DIRECT	GO:0086091~regulation of heart rate by cardiac conduction	7	0.00778669	0.000935652	DSP, CACNB2, CAV1, GJA5, PKP2, ANK2, KCNJ3	559	35	16792	6.00787	0.943832	0.0594371	0.0582001
GOTERM_BP_DIRECT	GO:0007179~transforming growth factor beta receptor signaling pathway	11	0.0122362	0.000947129	TGFBR3, JUN, TGFB1, COL1A2, HPGD, GDF15, CCL2, LTBP2, FOS, SKIL, ENG	559	92	16792	3.59166	0.945782	0.0594371	0.0582001
GOTERM_BP_DIRECT	GO:0016525~negative regulation of angiogenesis	9	0.0100115	0.000985226	CX3CR1, MEG3, COL4A2, SERPINF1, APOH, PDE3B, CCL2, PTN, THBS2	559	62	16792	4.36055	0.951783	0.0605914	0.0593303
GOTERM_BP_DIRECT	GO:0043407~negative regulation of MAP kinase activity	7	0.00778669	0.00109169	UCHL1, RGS2, DUSP1, HYAL2, GSTP1, IRAK3, DUSP7	559	36	16792	5.84099	0.96526	0.0645565	0.0632129
GOTERM_BP_DIRECT	GO:0048469~cell maturation	7	0.00778669	0.00109169	CEBPA, CBFB, CCL21, SOX18, REN, GATA3, CCL19	559	36	16792	5.84099	0.96526	0.0645565	0.0632129
GOTERM_BP_DIRECT	GO:0043065~positive regulation of apoptotic process	22	0.0244725	0.00111857	RARG, TGFB1, TNFRSF12A, GADD45B, DUSP1, ZBTB16, GZMA, IGFBP3, UNC5C, PTN, PTGS2, KNG1, NET1, PYCARD, NR4A1, SFRP1, FAS, SAP18, APBB2, SOX4, TGM2, ARHGEF6	559	300	16792	2.20289	0.96802	0.0646222	0.0632772
GOTERM_BP_DIRECT	GO:0048251~elastic fiber assembly	4	0.00444954	0.00115584	MFAP4, LOX, MYH11, FBLN5	559	7	16792	17.1653	0.971488	0.0646222	0.0632772
GOTERM_BP_DIRECT	GO:2000427~positive regulation of apoptotic cell clearance	4	0.00444954	0.00115584	C3, CCL2, MFGE8, C2	559	7	16792	17.1653	0.971488	0.0646222	0.0632772
GOTERM_BP_DIRECT	GO:0045786~negative regulation of cell cycle	7	0.00778669	0.00126692	TSPYL2, NR4A1, TGFB1, HPGD, GATA3, INHBA, PTGS2	559	37	16792	5.68312	0.979748	0.0695675	0.0681196
GOTERM_BP_DIRECT	GO:0043627~response to estrogen	9	0.0100115	0.00134847	SLC34A2, CYP27B1, MMP14, KRT19, CA2, CAV1, ARPC1B, TNFRSF11B, GATA3	559	65	16792	4.1593	0.984247	0.0727465	0.0712324
GOTERM_BP_DIRECT	GO:0010811~positive regulation of cell-substrate adhesion	7	0.00778669	0.00146286	ABI3BP, AGR2, COL8A1, PTN, ITGA5, JAK2, PPM1F	559	38	16792	5.53357	0.988925	0.0775567	0.0759425
GOTERM_BP_DIRECT	GO:0030593~neutrophil chemotaxis	9	0.0100115	0.00149074	LGALS3, CCL11, FCER1G, PDE4B, S100A12, CCL2, CCL18, S100A9, S100A8	559	66	16792	4.09628	0.989836	0.0776953	0.0760782
GOTERM_BP_DIRECT	GO:0045766~positive regulation of angiogenesis	12	0.0133486	0.00155342	CX3CR1, C3, ECM1, CCL11, HGF, ANGPTL3, C3AR1, CYBB, VEGFC, HSPB1, CHI3L1, ENG	559	115	16792	3.13454	0.991621	0.0796129	0.077956
GOTERM_BP_DIRECT	GO:0034695~response to prostaglandin E	4	0.00444954	0.0018038	TGFBR3, CCL21, GNRH1, CCL19	559	8	16792	15.0197	0.996126	0.0894629	0.0876009
GOTERM_BP_DIRECT	GO:0001766~membrane raft polarization	4	0.00444954	0.0018038	PLLP, MALL, MAL, DOCK2	559	8	16792	15.0197	0.996126	0.0894629	0.0876009
GOTERM_BP_DIRECT	GO:0043154~negative regulation of cysteine-type endopeptidase activity involved in apoptotic process	9	0.0100115	0.00199007	FABP1, NR4A1, TNFAIP8, GPX1, HGF, MICAL1, DPEP1, DHCR24, CD44	559	69	16792	3.91818	0.997818	0.0971344	0.0951128
GOTERM_BP_DIRECT	GO:0001501~skeletal system development	13	0.014461	0.00206539	ZBTB16, PRELP, TNFRSF11B, IGF1, BMP6, HOXA11, EXT1, COL1A1, COL1A2, GJA5, ALPL, SOX4, FBN1	559	137	16792	2.85045	0.99827	0.0992355	0.0971701
GOTERM_BP_DIRECT	GO:0070098~chemokine-mediated signaling pathway	9	0.0100115	0.0023902	CX3CR1, CCR1, CXCL6, CCL11, CCL21, CCL2, CXCL1, CCL19, CCL18	559	71	16792	3.80781	0.999364	0.110514	0.108214
GOTERM_BP_DIRECT	GO:0071260~cellular response to mechanical stimulus	9	0.0100115	0.0023902	COL1A1, GJA1, TGFB1, MMP7, FAS, TLR7, PTGS2, BMP6, ENG	559	71	16792	3.80781	0.999364	0.110514	0.108214
GOTERM_BP_DIRECT	GO:0001649~osteoblast differentiation	11	0.0122362	0.00240795	COL1A1, SFRP1, GJA1, CBFB, FGF9, IGFBP3, FHL2, TNC, ALPL, JUNB, BMP6	559	104	16792	3.17724	0.999398	0.110514	0.108214
GOTERM_BP_DIRECT	GO:0009725~response to hormone	7	0.00778669	0.00248518	MMP14, ANGPTL3, FHL2, SORD, DHCR24, TAC1, ACAT1	559	42	16792	5.00656	0.999526	0.112381	0.110042
GOTERM_BP_DIRECT	GO:0045471~response to ethanol	11	0.0122362	0.00258437	NPPC, RBP4, VCAM1, GSTP1, TNC, CCL2, GNRH1, ABAT, CD14, GATA3, S100A8	559	105	16792	3.14698	0.999651	0.112715	0.110369
GOTERM_BP_DIRECT	GO:0001960~negative regulation of cytokine-mediated signaling pathway	4	0.00444954	0.00263918	ECM1, CAV1, PXDN, IRAK3	559	9	16792	13.3508	0.999705	0.112715	0.110369
GOTERM_BP_DIRECT	GO:0031639~plasminogen activation	4	0.00444954	0.00263918	FGA, APOH, F11, DHCR24	559	9	16792	13.3508	0.999705	0.112715	0.110369
GOTERM_BP_DIRECT	GO:0002544~chronic inflammatory response	4	0.00444954	0.00263918	GJA1, CCL11, VCAM1, S100A8	559	9	16792	13.3508	0.999705	0.112715	0.110369
GOTERM_BP_DIRECT	GO:0043123~positive regulation of I-kappaB kinase/NF-kappaB signaling	14	0.0155734	0.00282657	ECM1, CCL21, PLK2, HTR2B, SECTM1, GJA1, LGALS1, CTH, S100A12, S100A4, CD36, CCL19, TGM2, LTF	559	161	16792	2.61212	0.999835	0.118373	0.11591
GOTERM_BP_DIRECT	GO:0051017~actin filament bundle assembly	6	0.00667431	0.00284866	LIMA1, ACTN1, FSCN1, NEDD9, FSCN2, AIF1	559	30	16792	6.00787	0.999845	0.118373	0.11591
GOTERM_BP_DIRECT	GO:0032355~response to estradiol	10	0.0111238	0.00323219	COL1A1, TGFB1, CDKN1B, IFI27, DUSP1, GSTP1, TACR3, PTN, PTGS2, AREG	559	91	16792	3.30103	0.999953	0.130848	0.128125
GOTERM_BP_DIRECT	GO:0010560~positive regulation of glycoprotein biosynthetic process	3	0.00333715	0.00323397	CCL21, IGF1, CCL19	559	3	16792	30.0394	0.999953	0.130848	0.128125
GOTERM_BP_DIRECT	GO:0030335~positive regulation of cell migration	15	0.0166858	0.00341657	CCR1, TGFB1, CCL11, MCAM, HGF, SEMA4C, SEMA4G, IGF1, AIF1, COL1A1, MMP14, PLAU, ANGPTL3, ITGA5, JAK2	559	184	16792	2.44886	0.999973	0.136441	0.133601
GOTERM_BP_DIRECT	GO:0042127~regulation of cell proliferation	15	0.0166858	0.00358711	CXCL6, JUN, CDKN1B, JUND, TNC, PLA2G4A, TNFRSF11B, NDRG1, ERBB3, PLAU, FAS, JAK2, JUNB, TNFRSF21, ENG	559	185	16792	2.43562	0.999984	0.141008	0.138073
GOTERM_BP_DIRECT	GO:0048661~positive regulation of smooth muscle cell proliferation	8	0.00889907	0.00362265	NOTCH3, JUN, NR4A3, IGF1, MNAT1, PTGS2, AIF1, TGM2	559	60	16792	4.00525	0.999986	0.141008	0.138073
GOTERM_BP_DIRECT	GO:0008284~positive regulation of cell proliferation	28	0.0311468	0.00377503	RARG, CDKN1B, REG1A, ODC1, HTR2B, TNC, PTN, TCIRG1, AREG, DPP4, PLAC8, ESM1, CCND2, FGF9, RAC2, SOX4, TGFB1, EGF, HGF, FN1, VEGFC, LIFR, IGF1, FABP1, SFRP1, CD248, FOLR2, ATF3	559	466	16792	1.80494	0.999991	0.142948	0.139973
GOTERM_BP_DIRECT	GO:0046677~response to antibiotic	6	0.00667431	0.00381195	AOC3, HYAL2, ALPL, CCL2, JAK2, SKIL	559	32	16792	5.63238	0.999992	0.142948	0.139973
GOTERM_BP_DIRECT	GO:0045907~positive regulation of vasoconstriction	6	0.00667431	0.00381195	FGA, HRH1, GJA1, CAV1, GJA5, PTGS2	559	32	16792	5.63238	0.999992	0.142948	0.139973
GOTERM_BP_DIRECT	GO:0006805~xenobiotic metabolic process	9	0.0100115	0.00430623	AOC3, CYP2B6, GSTP1, DPEP1, UGT2B28, S100A12, FMO3, GLYAT, CYP3A5	559	78	16792	3.46608	0.999998	0.159538	0.156218
GOTERM_BP_DIRECT	GO:0060395~SMAD protein signal transduction	8	0.00889907	0.00435861	JUN, TGFB1, GDF15, MAGI2, FOS, VIM, INHBA, BMP6	559	62	16792	3.87605	0.999999	0.159556	0.156236
GOTERM_BP_DIRECT	GO:0019835~cytolysis	5	0.00556192	0.00460175	C7, MMD, GZMA, LYZ, MICB	559	21	16792	7.15223	0.999999	0.166475	0.16301
GOTERM_BP_DIRECT	GO:0055114~oxidation-reduction process	33	0.0367087	0.00491645	STEAP4, HPGD, GLDC, PTGS2, FADS2, PRDX2, CYP27B1, CYP2B6, MICAL1, CHML, AASS, VAT1, AOC3, CYB5A, RRM2, VCAM1, DCXR, DIO1, CYP4A11, SORD, CYBB, CYBRD1, DHCR24, FMO3, PRODH2, DHRS3, ALDH6A1, DAO, LOX, PXDN, FDX1, ALDH8A1, HPD	559	592	16792	1.67449	1	0.173809	0.170192
GOTERM_BP_DIRECT	GO:0051603~proteolysis involved in cellular protein catabolic process	7	0.00778669	0.00491753	PSMA3, TINAGL1, CTSK, GZMA, CPVL, CTSS, CTSC	559	48	16792	4.38074	1	0.173809	0.170192
GOTERM_BP_DIRECT	GO:0042060~wound healing	9	0.0100115	0.0050266	DSP, ERBB3, LOX, PECAM1, TFF3, TNC, FN1, S100A8, ENG	559	80	16792	3.37943	1	0.175645	0.17199
GOTERM_BP_DIRECT	GO:0042981~regulation of apoptotic process	16	0.0177981	0.00513778	EGR1, TGFB1, GDF15, DUSP1, ACTN1, IGFBP3, TNFRSF11B, NDRG1, BMP6, PRDX2, LGALS1, FAS, JAK2, IFT57, SKIL, TNFRSF21	559	213	16792	2.25648	1	0.177513	0.173819
GOTERM_BP_DIRECT	GO:0090023~positive regulation of neutrophil chemotaxis	5	0.00556192	0.00547875	CCL21, RAC2, C3AR1, CXCL1, CCL19	559	22	16792	6.82713	1	0.187191	0.183295
GOTERM_BP_DIRECT	GO:0006641~triglyceride metabolic process	6	0.00667431	0.00566384	G6PC, GPX1, CAV1, APOH, APOC1, LPL	559	35	16792	5.1496	1	0.187389	0.183489
GOTERM_BP_DIRECT	GO:0008217~regulation of blood pressure	8	0.00889907	0.00566738	CHGA, ACTA2, COL1A2, NPY1R, REN, PTGS2, TAC1, TRHDE	559	65	16792	3.69715	1	0.187389	0.183489
GOTERM_BP_DIRECT	GO:0051384~response to glucocorticoid	8	0.00889907	0.00566738	DUSP1, FAS, ALPL, PTGDS, PTGS2, AREG, AIF1, BMP6	559	65	16792	3.69715	1	0.187389	0.183489
GOTERM_BP_DIRECT	GO:0070374~positive regulation of ERK1 and ERK2 cascade	14	0.0155734	0.00573271	CCR1, FGA, JUN, TGFB1, CCL11, CCL21, HTR2B, PYCARD, CCL2, CHI3L1, CD36, CCL19, CCL18, CD44	559	175	16792	2.40315	1	0.187533	0.18363
GOTERM_BP_DIRECT	GO:0050731~positive regulation of peptidyl-tyrosine phosphorylation	9	0.0100115	0.00583573	TGFB1, RELN, HGF, VEGFC, CD36, IGF1, ITGA5, JAK2, CD44	559	82	16792	3.297	1	0.188893	0.184962
GOTERM_BP_DIRECT	GO:0000122~negative regulation of transcription from RNA polymerase II promoter	38	0.0422706	0.00591792	CEBPA, NOTCH3, BTG2, RARG, NFIX, PRDM5, FHL2, TCF21, NEDD4L, GATA3, HDAC9, ELK4, ZFP36, SOX17, FGF9, SOX18, NRIP1, CD36, ZNF148, JUNB, SKIL, ZNF189, EGR1, TGFB1, JUND, ZBTB16, CAV1, TSC22D3, BMP6, NFKB2, NR4A2, HEYL, NR4A3, IFI27, IRF8, FOSB, ATF3, ENG	559	720	16792	1.58541	1	0.18909	0.185155
GOTERM_BP_DIRECT	GO:0033209~tumor necrosis factor-mediated signaling pathway	11	0.0122362	0.0059648	PYCARD, PSMA3, PSMD6, PLVAP, TNFRSF12A, KRT8, FAS, TNFRSF11B, LTB, JAK2, TNFRSF21	559	118	16792	2.80028	1	0.18909	0.185155
GOTERM_BP_DIRECT	GO:0051450~myoblast proliferation	3	0.00333715	0.00632555	GPX1, HGF, IGF1	559	4	16792	22.5295	1	0.197305	0.193198
GOTERM_BP_DIRECT	GO:0050921~positive regulation of chemotaxis	4	0.00444954	0.00641641	TGFB1, CCL21, CCL19, PPM1F	559	12	16792	10.0131	1	0.197305	0.193198
GOTERM_BP_DIRECT	GO:0042340~keratan sulfate catabolic process	4	0.00444954	0.00641641	LUM, HEXA, PRELP, FMOD	559	12	16792	10.0131	1	0.197305	0.193198
GOTERM_BP_DIRECT	GO:0071277~cellular response to calcium ion	7	0.00778669	0.00663926	JUN, JUND, FOSB, DPEP1, FOS, JUNB, RYR3	559	51	16792	4.12305	1	0.201685	0.197487
GOTERM_BP_DIRECT	GO:0006952~defense response	8	0.00889907	0.00669004	IL32, COLEC12, HLA-B, RNASE6, TFF3, CD48, GATA3, INHBA	559	67	16792	3.58679	1	0.201685	0.197487
GOTERM_BP_DIRECT	GO:0045597~positive regulation of cell differentiation	6	0.00667431	0.00720353	SOCS3, JUN, JUND, SOX17, JAK2, JUNB	559	37	16792	4.87125	1	0.21232	0.207901
GOTERM_BP_DIRECT	GO:0007162~negative regulation of cell adhesion	6	0.00667431	0.00720353	ERBB3, PDE3B, TNC, TGFBI, KNG1, JAM2	559	37	16792	4.87125	1	0.21232	0.207901
GOTERM_BP_DIRECT	GO:0009749~response to glucose	8	0.00889907	0.00724995	PFKFB2, EGR1, GJA1, TGFB1, CDKN1B, COL6A2, LPL, GLUL	559	68	16792	3.53404	1	0.21232	0.207901
GOTERM_BP_DIRECT	GO:0070371~ERK1 and ERK2 cascade	5	0.00556192	0.00755257	CCL11, EGF, HTR2B, IGF1, ZFP36L1	559	24	16792	6.2582	1	0.219096	0.214536
GOTERM_BP_DIRECT	GO:0006957~complement activation, alternative pathway	4	0.00444954	0.00813767	C3, CFH, C7, CFB	559	13	16792	9.24288	1	0.231698	0.226875
GOTERM_BP_DIRECT	GO:0010952~positive regulation of peptidase activity	4	0.00444954	0.00813767	MMP14, PCOLCE2, CAV1, FN1	559	13	16792	9.24288	1	0.231698	0.226875
GOTERM_BP_DIRECT	GO:0098869~cellular oxidant detoxification	8	0.00889907	0.00847279	FABP1, GPX1, GSTP1, ALB, GSTA1, PXDN, PTGS2, S100A9	559	70	16792	3.43307	1	0.239026	0.234051
GOTERM_BP_DIRECT	GO:0030199~collagen fibril organization	6	0.00667431	0.00901336	COL1A1, ADAMTS3, COL1A2, LOX, LUM, FMOD	559	39	16792	4.62144	1	0.249695	0.244498
GOTERM_BP_DIRECT	GO:0032570~response to progesterone	6	0.00667431	0.00901336	TGFB1, CAV1, FOSB, CCL2, FOS, PTN	559	39	16792	4.62144	1	0.249695	0.244498
GOTERM_BP_DIRECT	GO:0060333~interferon-gamma-mediated signaling pathway	8	0.00889907	0.00913807	VCAM1, HLA-B, IRF8, JAK2, GBP1, CD44, HLA-DPA1, HLA-DQB1	559	71	16792	3.38472	1	0.250889	0.245667
GOTERM_BP_DIRECT	GO:0045087~innate immune response	25	0.0278096	0.00960027	COLEC12, C1R, CLEC10A, LY96, GATA3, C2, PYCARD, LGALS3, S100A12, CD14, JAK2, TAC1, CHGA, FGA, FCER1G, CR1, HLA-B, CYBB, NFKB2, ADAM15, SLPI, TLR7, PTX3, S100A9, S100A8	559	430	16792	1.74647	1	0.261246	0.255809
GOTERM_BP_DIRECT	GO:0001958~endochondral ossification	5	0.00556192	0.0100851	COL1A1, MMP14, MMP16, ALPL, BMP6	559	26	16792	5.7768	1	0.26557	0.260042
GOTERM_BP_DIRECT	GO:2001238~positive regulation of extrinsic apoptotic signaling pathway	5	0.00556192	0.0100851	PYCARD, TNFRSF12A, HYAL2, CAV1, ITM2C	559	26	16792	5.7768	1	0.26557	0.260042
GOTERM_BP_DIRECT	GO:0070208~protein heterotrimerization	4	0.00444954	0.0101046	COL1A1, COL1A2, COL6A2, SKIL	559	14	16792	8.58267	1	0.26557	0.260042
GOTERM_BP_DIRECT	GO:0060347~heart trabecula formation	4	0.00444954	0.0101046	TGFBR3, RBP4, ADAMTS1, FHL2	559	14	16792	8.58267	1	0.26557	0.260042
GOTERM_BP_DIRECT	GO:0006979~response to oxidative stress	10	0.0111238	0.0110427	PDLIM1, PRDX2, MMP14, GPX1, DUSP1, PXDN, ETFDH, DHCR24, PTGS2, MICB	559	110	16792	2.73085	1	0.285668	0.279722
GOTERM_BP_DIRECT	GO:0007267~cell-cell signaling	17	0.0189105	0.0110551	CCR1, CXCL6, PTGIR, CCL21, GDF15, INHBA, TRHDE, CXCL14, AREG, GJA1, FGF9, GJA4, GNRH1, LTB, TAC1, CCL18, S100A9	559	254	16792	2.01051	1	0.285668	0.279722
GOTERM_BP_DIRECT	GO:0071346~cellular response to interferon-gamma	7	0.00778669	0.0113285	CCL11, CCL21, CCL2, CCL19, CCL18, AIF1, HLA-DPA1	559	57	16792	3.68904	1	0.290292	0.28425
GOTERM_BP_DIRECT	GO:0014065~phosphatidylinositol 3-kinase signaling	5	0.00556192	0.0115345	ERBB3, HTR2B, GATA3, IGF1, ZFP36L1	559	27	16792	5.56284	1	0.290725	0.284674
GOTERM_BP_DIRECT	GO:0050832~defense response to fungus	5	0.00556192	0.0115345	CHGA, S100A12, CTSG, S100A9, S100A8	559	27	16792	5.56284	1	0.290725	0.284674
GOTERM_BP_DIRECT	GO:0019221~cytokine-mediated signaling pathway	11	0.0122362	0.0120835	CCR1, CEBPA, SOCS3, FLRT3, IL10RA, BGN, CCL2, LIFR, IRAK3, JAK2, TGM2	559	131	16792	2.52239	1	0.298382	0.292172
GOTERM_BP_DIRECT	GO:0006874~cellular calcium ion homeostasis	9	0.0100115	0.0121744	CCR1, TGFB1, CCL11, CAV1, HTR2B, CCL2, ANK2, GRIK2, CCL19	559	93	16792	2.90703	1	0.298382	0.292172
GOTERM_BP_DIRECT	GO:0097191~extrinsic apoptotic signaling pathway	6	0.00667431	0.0122807	TGFB1, TNFRSF12A, KRT8, FAS, INHBA, JAK2	559	42	16792	4.29134	1	0.298382	0.292172
GOTERM_BP_DIRECT	GO:0030214~hyaluronan catabolic process	4	0.00444954	0.0123234	TGFB1, HYAL2, HEXA, CD44	559	15	16792	8.01049	1	0.298382	0.292172
GOTERM_BP_DIRECT	GO:0086005~ventricular cardiac muscle cell action potential	4	0.00444954	0.0123234	GJA5, PKP2, NEDD4L, ANK2	559	15	16792	8.01049	1	0.298382	0.292172
GOTERM_BP_DIRECT	GO:0048247~lymphocyte chemotaxis	5	0.00556192	0.0131111	CCL11, CCL21, CCL2, CCL19, CCL18	559	28	16792	5.36417	1	0.312531	0.306026
GOTERM_BP_DIRECT	GO:0010107~potassium ion import	5	0.00556192	0.0131111	KCNJ8, KCNJ15, ATP1B3, ABCC9, KCNJ3	559	28	16792	5.36417	1	0.312531	0.306026
GOTERM_BP_DIRECT	GO:0071407~cellular response to organic cyclic compound	7	0.00778669	0.0133099	CEBPA, TGFB1, CDKN1B, LGALS1, TIPARP, ALPL, CCL2	559	59	16792	3.56399	1	0.31483	0.308278
GOTERM_BP_DIRECT	GO:0007204~positive regulation of cytosolic calcium ion concentration	11	0.0122362	0.0140013	CCR1, CD52, GJA1, PTGIR, FPR1, C3AR1, PLCE1, CD36, JAK2, TAC1, KNG1	559	134	16792	2.46592	1	0.32082	0.314143
GOTERM_BP_DIRECT	GO:0050679~positive regulation of epithelial cell proliferation	7	0.00778669	0.0143863	SFRP1, TGFB1, NR4A3, FGF9, IGF1, GLUL, BMP6	559	60	16792	3.50459	1	0.32082	0.314143
GOTERM_BP_DIRECT	GO:0045732~positive regulation of protein catabolic process	7	0.00778669	0.0143863	GJA1, CDKN1B, SOX17, TIPARP, PLK2, NEDD4L, CUL4B	559	60	16792	3.50459	1	0.32082	0.314143
GOTERM_BP_DIRECT	GO:0030168~platelet activation	10	0.0111238	0.0144798	COL1A1, FGA, COL1A2, FCER1G, PRKCH, ACTN1, PLCG2, RAC2, F2RL2, F5	559	115	16792	2.61212	1	0.32082	0.314143
GOTERM_BP_DIRECT	GO:0007219~Notch signaling pathway	10	0.0111238	0.0144798	CDH6, NOTCH3, CEBPA, HEYL, KRT19, TGFB1, CDKN1B, ANXA4, TIMP4, ATOH1	559	115	16792	2.61212	1	0.32082	0.314143
GOTERM_BP_DIRECT	GO:0000165~MAPK cascade	17	0.0189105	0.0144998	PLVAP, TGFB1, EGF, CAV1, GFRA1, CSF2RB, ZFP36L1, DUSP7, NDST1, PSMD6, ZFP36, PSMA3, FGF9, ERBB3, NEFL, CCL2, JAK2	559	262	16792	1.94912	1	0.32082	0.314143
GOTERM_BP_DIRECT	GO:0070528~protein kinase C signaling	4	0.00444954	0.0147989	PLVAP, PRKCH, ADAM15, HTR2B	559	16	16792	7.50984	1	0.32082	0.314143
GOTERM_BP_DIRECT	GO:0050766~positive regulation of phagocytosis	5	0.00556192	0.0148185	PYCARD, C3, FCER1G, PTX3, DOCK2	559	29	16792	5.1792	1	0.32082	0.314143
GOTERM_BP_DIRECT	GO:0006094~gluconeogenesis	6	0.00667431	0.0148558	RBP4, G6PC, PCK1, FBP1, ATF3, PCK2	559	44	16792	4.09628	1	0.32082	0.314143
GOTERM_BP_DIRECT	GO:0007044~cell-substrate junction assembly	3	0.00333715	0.0151281	FN1, ITGA5, TNS1	559	6	16792	15.0197	1	0.32082	0.314143
GOTERM_BP_DIRECT	GO:0071376~cellular response to corticotropin-releasing hormone stimulus	3	0.00333715	0.0151281	NR4A2, NR4A1, NR4A3	559	6	16792	15.0197	1	0.32082	0.314143
GOTERM_BP_DIRECT	GO:0031960~response to corticosteroid	3	0.00333715	0.0151281	COL1A1, GNRH1, ENG	559	6	16792	15.0197	1	0.32082	0.314143
GOTERM_BP_DIRECT	GO:0001768~establishment of T cell polarity	3	0.00333715	0.0151281	CCL21, CCL19, DOCK2	559	6	16792	15.0197	1	0.32082	0.314143
GOTERM_BP_DIRECT	GO:0003158~endothelium development	3	0.00333715	0.0151281	GJA1, GJA5, GJA4	559	6	16792	15.0197	1	0.32082	0.314143
GOTERM_BP_DIRECT	GO:0051271~negative regulation of cellular component movement	3	0.00333715	0.0151281	TGFBR3, CDKN1B, ACTN1	559	6	16792	15.0197	1	0.32082	0.314143
GOTERM_BP_DIRECT	GO:0001558~regulation of cell growth	8	0.00889907	0.016948	NET1, IGFBP1, ESM1, IGFBP3, PLCE1, IGFBP6, TMEM97, FBLN5	559	80	16792	3.00394	1	0.356953	0.349524
GOTERM_BP_DIRECT	GO:0007411~axon guidance	12	0.0133486	0.0172659	EXT1, MEG3, NRP2, RELN, NR4A3, FLRT3, APBB2, UNC5C, SLIT3, GATA3, ATOH1, MATN2	559	159	16792	2.26712	1	0.361175	0.353658
GOTERM_BP_DIRECT	GO:0044849~estrous cycle	4	0.00444954	0.0175345	EGR1, MMP7, GNRH1, PTN	559	17	16792	7.06808	1	0.36427	0.356688
GOTERM_BP_DIRECT	GO:0032729~positive regulation of interferon-gamma production	6	0.00667431	0.0177693	PYCARD, PDE4B, IRF8, CD14, IL18R1, HLA-DPA1	559	46	16792	3.91818	1	0.36427	0.356688
GOTERM_BP_DIRECT	GO:0042552~myelination	6	0.00667431	0.0177693	TGFB1, PLLP, MALL, PMP22, MAL, TNFRSF21	559	46	16792	3.91818	1	0.36427	0.356688
GOTERM_BP_DIRECT	GO:0016337~single organismal cell-cell adhesion	9	0.0100115	0.0192412	DSP, VEZT, CSTA, VCAM1, CD93, PKP2, ANXA9, CD44, JAM2	559	101	16792	2.67677	1	0.391616	0.383466
GOTERM_BP_DIRECT	GO:0031100~organ regeneration	6	0.00667431	0.019358	TGFBR3, NNMT, NR4A3, GSTP1, HGF, CCL2	559	47	16792	3.83481	1	0.391616	0.383466
GOTERM_BP_DIRECT	GO:0006919~activation of cysteine-type endopeptidase activity involved in apoptotic process	8	0.00889907	0.0203658	PYCARD, CDKN1B, IFI27, FAS, JAK2, IFT57, S100A9, S100A8	559	83	16792	2.89536	1	0.401425	0.39307
GOTERM_BP_DIRECT	GO:0033280~response to vitamin D	4	0.00444954	0.0205322	CYP27B1, TGFB1, ALPL, PTGS2	559	18	16792	6.67541	1	0.401425	0.39307
GOTERM_BP_DIRECT	GO:0035904~aorta development	4	0.00444954	0.0205322	NDST1, PLXND1, LOX, LTBP1	559	18	16792	6.67541	1	0.401425	0.39307
GOTERM_BP_DIRECT	GO:1903077~negative regulation of protein localization to plasma membrane	3	0.00333715	0.020717	TGFB1, LYPD1, GBP1	559	7	16792	12.874	1	0.401425	0.39307
GOTERM_BP_DIRECT	GO:0045657~positive regulation of monocyte differentiation	3	0.00333715	0.020717	JUN, CTNNBIP1, ZFP36L1	559	7	16792	12.874	1	0.401425	0.39307
GOTERM_BP_DIRECT	GO:0043567~regulation of insulin-like growth factor receptor signaling pathway	3	0.00333715	0.020717	IGFBP1, IGFBP3, IGFBP6	559	7	16792	12.874	1	0.401425	0.39307
GOTERM_BP_DIRECT	GO:0050873~brown fat cell differentiation	5	0.00556192	0.0207566	PLAC8, CEBPA, ALDH6A1, RGS2, PTGS2	559	32	16792	4.69365	1	0.401425	0.39307
GOTERM_BP_DIRECT	GO:0006909~phagocytosis	6	0.00667431	0.0210371	CD93, PECAM1, IRF8, PIP5K1A, CD14, CORO1C	559	48	16792	3.75492	1	0.404306	0.395891
GOTERM_BP_DIRECT	GO:0035914~skeletal muscle cell differentiation	6	0.00667431	0.0228083	EGR1, NR4A1, HEYL, BTG2, FOS, ATF3	559	49	16792	3.67829	1	0.435625	0.426558
GOTERM_BP_DIRECT	GO:0002755~MyD88-dependent toll-like receptor signaling pathway	5	0.00556192	0.0230165	LY96, TLR7, IRAK3, CD14, CD36	559	33	16792	4.55142	1	0.436888	0.427795
GOTERM_BP_DIRECT	GO:0006006~glucose metabolic process	7	0.00778669	0.0236545	FABP5, DCXR, NPY1R, SORD, PDK4, PCK1, FBN1	559	67	16792	3.13844	1	0.44437	0.435121
GOTERM_BP_DIRECT	GO:0001764~neuron migration	9	0.0100115	0.0236997	NR4A2, TUBB2B, GJA1, RELN, APBB2, GATA3, PRKG1, ATOH1, MATN2	559	105	16792	2.5748	1	0.44437	0.435121
GOTERM_BP_DIRECT	GO:0006915~apoptotic process	29	0.0322591	0.0242353	TNFAIP8, PLEKHF1, GPR65, ZFP36L1, PYCARD, GJA1, LGALS1, CD14, JAK2, IFT57, CTSC, GADD45B, ZBTB16, IGFBP3, GZMA, DHCR24, UNC5C, THOC6, GULP1, NR4A1, ADAM15, DPEP1, MAL, CHI3L1, FAS, S100A9, S100A8, TNFRSF21, ARHGEF6	559	567	16792	1.5364	1	0.451658	0.442257
GOTERM_BP_DIRECT	GO:0001837~epithelial to mesenchymal transition	5	0.00556192	0.0254203	TGFBR3, EPB41L5, TGFB1, HGF, S100A4	559	34	16792	4.41755	1	0.468068	0.458326
GOTERM_BP_DIRECT	GO:0050919~negative chemotaxis	5	0.00556192	0.0254203	NRP2, FLRT3, SEMA4C, SLIT3, SEMA4G	559	34	16792	4.41755	1	0.468068	0.458326
GOTERM_BP_DIRECT	GO:0042542~response to hydrogen peroxide	6	0.00667431	0.0266336	COL1A1, JUN, GPX1, NR4A3, DUSP1, AREG	559	51	16792	3.53404	1	0.477534	0.467595
GOTERM_BP_DIRECT	GO:0035690~cellular response to drug	7	0.00778669	0.0268991	DDC, PDE4B, DPEP1, CCL2, REN, FBP1, PPM1F	559	69	16792	3.04747	1	0.477534	0.467595
GOTERM_BP_DIRECT	GO:0010837~regulation of keratinocyte proliferation	3	0.00333715	0.0270214	ZFP36, BCL11B, ZFP36L1	559	8	16792	11.2648	1	0.477534	0.467595
GOTERM_BP_DIRECT	GO:0071305~cellular response to vitamin D	3	0.00333715	0.0270214	SFRP1, TNC, PTN	559	8	16792	11.2648	1	0.477534	0.467595
GOTERM_BP_DIRECT	GO:0072091~regulation of stem cell proliferation	3	0.00333715	0.0270214	SOX17, SOX18, ZFP36L1	559	8	16792	11.2648	1	0.477534	0.467595
GOTERM_BP_DIRECT	GO:0060346~bone trabecula formation	3	0.00333715	0.0270214	COL1A1, SFRP1, MMP2	559	8	16792	11.2648	1	0.477534	0.467595
GOTERM_BP_DIRECT	GO:0016264~gap junction assembly	3	0.00333715	0.0270214	GJA1, GJA5, PKP2	559	8	16792	11.2648	1	0.477534	0.467595
GOTERM_BP_DIRECT	GO:0043113~receptor clustering	4	0.00444954	0.027317	PIGR, DLG2, MAGI2, GRIK2	559	20	16792	6.00787	1	0.479998	0.470008
GOTERM_BP_DIRECT	GO:0007565~female pregnancy	8	0.00889907	0.0285849	THBD, MUC1, TGFB1, HPGD, UCP2, FOSB, GNRH1, FOS	559	89	16792	2.70017	1	0.494531	0.484239
GOTERM_BP_DIRECT	GO:0030855~epithelial cell differentiation	7	0.00778669	0.0286265	LGALS3, MUC1, TAGLN, COL4A1, ANXA4, GSTA1, TCF21	559	70	16792	3.00394	1	0.494531	0.484239
GOTERM_BP_DIRECT	GO:0071300~cellular response to retinoic acid	7	0.00778669	0.0286265	COL1A1, MUC1, RARG, SERPINF1, TNC, CCL2, PCK1	559	70	16792	3.00394	1	0.494531	0.484239
GOTERM_BP_DIRECT	GO:0010628~positive regulation of gene expression	16	0.0177981	0.0292195	TGFB1, CAV1, TNC, FN1, MSN, ANK2, INHBA, LRRC32, PPM1F, ACTA2, GJA1, FGF9, ERBB3, AGR2, VIM, ENG	559	262	16792	1.83446	1	0.501955	0.491508
GOTERM_BP_DIRECT	GO:0097190~apoptotic signaling pathway	7	0.00778669	0.0304255	IFI27, CAV1, FAS, LY96, TNFRSF11B, CD14, TNFRSF21	559	71	16792	2.96163	1	0.519768	0.50895
GOTERM_BP_DIRECT	GO:0050714~positive regulation of protein secretion	5	0.00556192	0.0306655	FGA, TGFB1, VEGFC, IGF1, BMP6	559	36	16792	4.17213	1	0.520975	0.510132
GOTERM_BP_DIRECT	GO:0048844~artery morphogenesis	4	0.00444954	0.0311028	NOTCH3, GJA5, ANGPTL3, ENG	559	21	16792	5.72178	1	0.52263	0.511752
GOTERM_BP_DIRECT	GO:0042346~positive regulation of NF-kappaB import into nucleus	4	0.00444954	0.0311028	TLR7, CCL19, PTGS2, IL18R1	559	21	16792	5.72178	1	0.52263	0.511752
GOTERM_BP_DIRECT	GO:0043524~negative regulation of neuron apoptotic process	10	0.0111238	0.0320933	NR4A2, BTG2, JUN, NR4A3, ERBB3, LRP1, NEFL, CCL2, GRIK2, JAK2	559	132	16792	2.27571	1	0.536342	0.525179
GOTERM_BP_DIRECT	GO:0016485~protein processing	7	0.00778669	0.0322968	DYNC2H1, CPM, MMP14, ADAMTS3, MMP16, CTSG, CTSS	559	72	16792	2.92049	1	0.536825	0.525652
GOTERM_BP_DIRECT	GO:0051092~positive regulation of NF-kappaB transcription factor activity	10	0.0111238	0.0334545	PYCARD, TGFB1, PRKCH, CTH, S100A12, IRAK3, S100A9, S100A8, NFKB2, LTF	559	133	16792	2.2586	1	0.541515	0.530245
GOTERM_BP_DIRECT	GO:0070886~positive regulation of calcineurin-NFAT signaling cascade	3	0.00333715	0.0339878	ERBB3, AKAP6, IGF1	559	9	16792	10.0131	1	0.541515	0.530245
GOTERM_BP_DIRECT	GO:0048245~eosinophil chemotaxis	3	0.00333715	0.0339878	LGALS3, HRH1, CCL11	559	9	16792	10.0131	1	0.541515	0.530245
GOTERM_BP_DIRECT	GO:2000810~regulation of bicellular tight junction assembly	3	0.00333715	0.0339878	GJA1, PRKCH, PKP2	559	9	16792	10.0131	1	0.541515	0.530245
GOTERM_BP_DIRECT	GO:0048660~regulation of smooth muscle cell proliferation	3	0.00333715	0.0339878	NPPC, NR4A3, PDE1A	559	9	16792	10.0131	1	0.541515	0.530245
GOTERM_BP_DIRECT	GO:0032835~glomerulus development	3	0.00333715	0.0339878	HEYL, PLCE1, TCF21	559	9	16792	10.0131	1	0.541515	0.530245
GOTERM_BP_DIRECT	GO:0070493~thrombin receptor signaling pathway	3	0.00333715	0.0339878	HPGD, IQGAP2, F2RL2	559	9	16792	10.0131	1	0.541515	0.530245
GOTERM_BP_DIRECT	GO:0090331~negative regulation of platelet aggregation	3	0.00333715	0.0339878	SERPINE2, ABAT, PRKG1	559	9	16792	10.0131	1	0.541515	0.530245
GOTERM_BP_DIRECT	GO:0071222~cellular response to lipopolysaccharide	9	0.0100115	0.0346971	CX3CR1, PYCARD, ZFP36, GSTP1, PDE4B, IRF8, CCL2, CD14, CD36	559	113	16792	2.39252	1	0.549967	0.538521
GOTERM_BP_DIRECT	GO:0001954~positive regulation of cell-matrix adhesion	4	0.00444954	0.0351487	SFRP1, CCL21, VEGFC, CD36	559	22	16792	5.4617	1	0.554269	0.542733
GOTERM_BP_DIRECT	GO:0042157~lipoprotein metabolic process	5	0.00556192	0.0365019	LRP1, ALB, APOC1, LPL, HSPG2	559	38	16792	3.95255	1	0.57267	0.560751
GOTERM_BP_DIRECT	GO:0008584~male gonad development	8	0.00889907	0.0369516	MMP14, SFRP1, FGF9, ADAM15, REN, GATA3, INHBA, HOXA11	559	94	16792	2.55654	1	0.576783	0.564779
GOTERM_BP_DIRECT	GO:0030336~negative regulation of cell migration	8	0.00889907	0.0387992	CX3CR1, SFRP1, ADAM15, MAGI2, PKP2, DPEP1, PTN, ENG	559	95	16792	2.52963	1	0.602563	0.590022
GOTERM_BP_DIRECT	GO:0010629~negative regulation of gene expression	10	0.0111238	0.0392978	CCR1, SFRP1, GJA1, TGFB1, TIPARP, SERPINF1, SLIT3, ZNF148, AIF1, ENG	559	137	16792	2.19265	1	0.603483	0.590923
GOTERM_BP_DIRECT	GO:0035924~cellular response to vascular endothelial growth factor stimulus	4	0.00444954	0.0394519	NR4A1, VCAM1, EGR3, HSPB1	559	23	16792	5.22424	1	0.603483	0.590923
GOTERM_BP_DIRECT	GO:0000302~response to reactive oxygen species	5	0.00556192	0.0396434	PRDX2, GPX1, HYAL2, GSTP1, CYBB	559	39	16792	3.8512	1	0.603483	0.590923
GOTERM_BP_DIRECT	GO:0008219~cell death	5	0.00556192	0.0396434	CDKN1B, PMP22, EMP1, EMP3, MAP3K11	559	39	16792	3.8512	1	0.603483	0.590923
GOTERM_BP_DIRECT	GO:0006959~humoral immune response	6	0.00667431	0.0404614	BST1, BLNK, CCL2, GATA3, TNFRSF21, LTF	559	57	16792	3.16204	1	0.608635	0.595967
GOTERM_BP_DIRECT	GO:2000406~positive regulation of T cell migration	3	0.00333715	0.0415653	PYCARD, CCL21, AIF1	559	10	16792	9.01181	1	0.608635	0.595967
GOTERM_BP_DIRECT	GO:0002430~complement receptor mediated signaling pathway	3	0.00333715	0.0415653	CR1, FPR1, C3AR1	559	10	16792	9.01181	1	0.608635	0.595967
GOTERM_BP_DIRECT	GO:0071803~positive regulation of podosome assembly	3	0.00333715	0.0415653	FSCN1, MSN, CAPG	559	10	16792	9.01181	1	0.608635	0.595967
GOTERM_BP_DIRECT	GO:0042416~dopamine biosynthetic process	3	0.00333715	0.0415653	NR4A2, DDC, DAO	559	10	16792	9.01181	1	0.608635	0.595967
GOTERM_BP_DIRECT	GO:0001771~immunological synapse formation	3	0.00333715	0.0415653	CCL21, CCL19, DOCK2	559	10	16792	9.01181	1	0.608635	0.595967
GOTERM_BP_DIRECT	GO:0051918~negative regulation of fibrinolysis	3	0.00333715	0.0415653	THBD, APOH, PLG	559	10	16792	9.01181	1	0.608635	0.595967
GOTERM_BP_DIRECT	GO:0032060~bleb assembly	3	0.00333715	0.0415653	PMP22, EMP1, EMP3	559	10	16792	9.01181	1	0.608635	0.595967
GOTERM_BP_DIRECT	GO:0032869~cellular response to insulin stimulus	7	0.00778669	0.0427674	GSTP1, PDE3B, UCP2, CCL2, PCK1, HDAC9, ZFP36L1	559	77	16792	2.73085	1	0.622749	0.609788
GOTERM_BP_DIRECT	GO:0001895~retina homeostasis	5	0.00556192	0.0429342	PIGR, ALB, HSPB1, LYZ, LTF	559	40	16792	3.75492	1	0.622749	0.609788
GOTERM_BP_DIRECT	GO:0019915~lipid storage	4	0.00444954	0.044009	CAV1, NRIP1, ANGPTL3, CD36	559	24	16792	5.00656	1	0.629431	0.616331
GOTERM_BP_DIRECT	GO:0030099~myeloid cell differentiation	4	0.00444954	0.044009	CEBPA, CBFB, ZBTB16, IRF8	559	24	16792	5.00656	1	0.629431	0.616331
GOTERM_BP_DIRECT	GO:0051602~response to electrical stimulus	4	0.00444954	0.044009	BTG2, CD14, AIF1, KCNJ3	559	24	16792	5.00656	1	0.629431	0.616331
GOTERM_BP_DIRECT	GO:0031295~T cell costimulation	7	0.00778669	0.045089	DPP4, LGALS1, CCL21, CAV1, CCL19, HLA-DPA1, HLA-DQB1	559	78	16792	2.69584	1	0.641892	0.628532
GOTERM_BP_DIRECT	GO:0051216~cartilage development	6	0.00667431	0.045879	LUM, HYAL2, ZBTB16, CHI3L1, CD44, BMP6	559	59	16792	3.05485	1	0.650129	0.636598
GOTERM_BP_DIRECT	GO:0051209~release of sequestered calcium ion into cytosol	5	0.00556192	0.0463742	CCL21, PLCG2, HTR2B, CCL19, RYR3	559	41	16792	3.66334	1	0.651145	0.637592
GOTERM_BP_DIRECT	GO:0032526~response to retinoic acid	5	0.00556192	0.0463742	RARG, RBP4, DUSP1, BMP6, MICB	559	41	16792	3.66334	1	0.651145	0.637592
GOTERM_BP_DIRECT	GO:0007229~integrin-mediated signaling pathway	8	0.00889907	0.0467892	ITGAM, ADAMTS3, FCER1G, ADAM15, ADAMTS1, ANGPTL3, NEDD9, ITGA5	559	99	16792	2.42742	1	0.653985	0.640374
GOTERM_BP_DIRECT	GO:0050728~negative regulation of inflammatory response	7	0.00778669	0.0474877	SOCS3, ZFP36, NT5E, SERPINF1, HGF, PBK, GATA3	559	79	16792	2.66172	1	0.656577	0.642911
GOTERM_BP_DIRECT	GO:0010951~negative regulation of endopeptidase activity	9	0.0100115	0.0487201	C3, CSTA, SERPINE2, SLPI, SERPINF1, COL6A3, KNG1, WFDC2, TIMP4	559	121	16792	2.23433	1	0.656577	0.642911
GOTERM_BP_DIRECT	GO:0051289~protein homotetramerization	6	0.00667431	0.048742	SYT11, CTH, DCXR, DPYS, FBP1, RYR3	559	60	16792	3.00394	1	0.656577	0.642911
GOTERM_BP_DIRECT	GO:0060976~coronary vasculature development	4	0.00444954	0.0488158	DYNC2H1, NDST1, PLXND1, LTBP1	559	25	16792	4.8063	1	0.656577	0.642911
GOTERM_BP_DIRECT	GO:0007159~leukocyte cell-cell adhesion	4	0.00444954	0.0488158	NT5E, VCAM1, MSN, ITGA5	559	25	16792	4.8063	1	0.656577	0.642911
GOTERM_BP_DIRECT	GO:0034612~response to tumor necrosis factor	4	0.00444954	0.0488158	CHI3L1, CD14, JAK2, PTGS2	559	25	16792	4.8063	1	0.656577	0.642911
GOTERM_BP_DIRECT	GO:0010941~regulation of cell death	3	0.00333715	0.0497058	JUN, JUND, JUNB	559	11	16792	8.19255	1	0.656577	0.642911
GOTERM_BP_DIRECT	GO:0046135~pyrimidine nucleoside catabolic process	3	0.00333715	0.0497058	NT5E, DPYS, UPB1	559	11	16792	8.19255	1	0.656577	0.642911
GOTERM_BP_DIRECT	GO:0002523~leukocyte migration involved in inflammatory response	3	0.00333715	0.0497058	CCL2, S100A9, S100A8	559	11	16792	8.19255	1	0.656577	0.642911
GOTERM_BP_DIRECT	GO:0001823~mesonephros development	3	0.00333715	0.0497058	ZBTB16, REN, GATA3	559	11	16792	8.19255	1	0.656577	0.642911
GOTERM_BP_DIRECT	GO:0098911~regulation of ventricular cardiac muscle cell action potential	3	0.00333715	0.0497058	DSP, CAV1, PKP2	559	11	16792	8.19255	1	0.656577	0.642911
GOTERM_BP_DIRECT	GO:0002003~angiotensin maturation	3	0.00333715	0.0497058	CPA3, REN, CTSG	559	11	16792	8.19255	1	0.656577	0.642911
GOTERM_BP_DIRECT	GO:0051496~positive regulation of stress fiber assembly	5	0.00556192	0.049963	SFRP1, ARHGEF15, GPR65, TAC1, PPM1F	559	42	16792	3.57611	1	0.656577	0.642911
GOTERM_BP_DIRECT	GO:0046718~viral entry into host cell	7	0.00778669	0.0499639	VAMP8, DPP4, CR1, HYAL2, ITGA5, HAVCR1, CLDN1	559	80	16792	2.62844	1	0.656577	0.642911
GOTERM_CC_DIRECT	GO:0070062~extracellular exosome	203	0.225814	2.38107e-33	ABAT, ANTXR1, LGALS3, PSMD6, GJA1, RPS16, LGALS1, PTGDS, KIFAP3, GLUL, EPHB4, DYNC2H1, PRKCH, SERPINF1, ACTN1, HLA-B, KRT8, RNASE6, KRT7, UPB1, HSPG2, RNASE1, SFRP1, RBP4, SLPI, SPARCL1, COL8A1, KCTD12, HPD, MXRA5, CFB, PLA1A, CFH, KLK1, NEDD4L, IQGAP2, C2, C3, PRDX2, C7, TSPAN8, PRKAR2B, APOH, PLCG2, CD14, PCK1, HAO2, PCK2, VAT1, FN1, LYZ, BST1, RPS28, BHMT, ALDH6A1, COL1A2, ITM2C, PIGR, BTG2, M…	570	2811	18224	2.30889	9.85761e-31	9.85761e-31	9.47664e-31
GOTERM_CC_DIRECT	GO:0005615~extracellular space	131	0.145722	1.99463e-32	SPON1, SERPINE2, TNC, CXCL14, NPPC, LGALS3, LGALS1, FGF9, PLAU, PTGDS, CPA3, IGFBP1, HGF, SERPINF1, ACTN1, IGFBP3, HSPG2, DKK3, SFRP1, RBP4, LOX, SLPI, DPEP1, SPARCL1, S100A4, S100A9, CFB, S100A8, CFH, LY96, LPL, TNFRSF11B, LTBP2, FBLN5, KNG1, C2, C3, FLRT3, APOH, CD14, IGFBP6, TAC1, TGFB1, VCAM1, MCAM, FN1, MSN, IGF1, LYZ, BMP6, COL1A1, COL1A2, ALB, GNRH1, ALPL, MAN2B1, REN, TGFBI, FBN1, CPM, PI…	570	1347	18224	3.10937	8.25778e-30	4.12889e-30	3.96932e-30
GOTERM_CC_DIRECT	GO:0031012~extracellular matrix	54	0.0600687	1.93814e-25	SPON1, ECM1, TINAGL1, SERPINE2, TNC, HSPB1, LGALS3, ADAMTS3, RPS16, LGALS1, CTSG, ADAMTS9, TGM2, DSP, MMP7, CD93, SERPINF1, MMP2, BGN, HSPG2, SFRP1, MMP14, COL4A2, SLPI, MMP16, COL4A1, COL6A2, PXDN, COL6A3, COL8A1, MFGE8, S100A9, MATN2, CSTA, RPL12, LPL, PRELP, LTBP2, THBS2, NID2, LTBP1, FBLN5, ABI3BP, APOH, TGFB1, LUM, FN1, COL1A1, MFAP4, COL1A2, TGFBI, VIM, FMOD, FBN1	570	296	18224	5.83272	8.02391e-23	2.67464e-23	2.57127e-23
GOTERM_CC_DIRECT	GO:0005576~extracellular region	115	0.127924	2.3544e-17	OLFML2B, SERPINE2, TNC, F13A1, CXCL14, PYCARD, NPPC, FGF9, PLAU, PTGDS, EPHB4, CPA3, IGFBP1, HGF, SERPINF1, ACTN1, IGFBP3, RNASE6, HSPG2, PRLR, DKK3, PROCR, SFRP1, RBP4, COL4A2, LOX, COL4A1, SCG5, COL8A1, S100A9, CFB, S100A8, PLA1A, NOTCH3, CFH, LYPD1, LPL, TNFRSF11B, NID2, LTBP1, FBLN5, KNG1, C2, C3, C7, APOH, S100A12, CD14, IGFBP6, TAC1, CD163, TGFB1, FN1, INHBA, IGF1, LYZ, BMP6, COL1A1, COL1A2…	570	1610	18224	2.28371	9.74723e-15	2.43681e-15	2.34263e-15
GOTERM_CC_DIRECT	GO:0005578~proteinaceous extracellular matrix	41	0.0456078	1.3438e-16	ECM1, SPON1, OLFML2B, LTBP2, PRELP, TNFRSF11B, LTBP1, FBLN5, ADAMTS5, RELN, ADAMTS3, LGALS1, FLRT3, ADAMTS1, SLIT3, ADAMTS9, TIMP4, TGFB1, MMP7, CCL21, LUM, MMP2, FN1, BGN, TGFBR3, SFRP1, COL1A2, MMP16, LOX, COL6A2, PXDN, TFF3, COL6A3, SPARCL1, CHI3L1, ALPL, CD248, TGFBI, FMOD, FBN1, MATN2	570	268	18224	4.89123	4.59632e-14	1.11266e-14	1.06966e-14
GOTERM_CC_DIRECT	GO:0009986~cell surface	50	0.0556192	2.44181e-11	SRPX, CPM, PLVAP, ITGAM, ANTXR1, AREG, THBD, LGALS1, PLAU, HYAL2, CTSG, CD36, ANXA9, ADAMTS9, HLA-DPA1, TNS1, FGA, FCER1G, MMP7, CR1, TNFRSF12A, CD93, ANXA4, HLA-B, BGN, PRLR, TGFBR3, PROCR, SFRP1, ADAM15, MMP16, ANGPTL3, ITGA5, CD44, LTF, ENG, LPL, PLG, PTN, IQGAP2, DPP4, NT5E, APOH, MICB, AOC3, TGFB1, VCAM1, HSPA2, FAS, FOLR2	570	542	18224	2.94944	1.01091e-08	1.68485e-09	1.61974e-09
GOTERM_CC_DIRECT	GO:0005886~plasma membrane	190	0.211353	2.67576e-09	VEZT, STEAP4, PLXND1, TUSC3, GLDC, GPR65, CLEC10A, TMEM97, ANTXR1, CDH6, LGALS3, RGS2, GJA1, PLAU, C3AR1, PLCE1, EPHB4, TGM2, DYNC2H1, TSPYL2, SLC34A2, PRKCH, CD93, TAS2R10, ACTN1, MAGI2, DIO1, NPY1R, HLA-B, CYBB, ANK2, LIFR, UNC5C, ATP1B3, HSPG2, PRLR, SYTL2, CACNB2, PROCR, SFRP1, ADAM15, MALL, KLRF1, PKP2, DPEP1, S100A9, CFB, S100A8, NOTCH3, FPR1, LYPD1, NEDD4L, LY96, LPL, TNFRSF11B, CSF2RB, ND…	570	4121	18224	1.47408	1.10776e-06	1.58252e-07	1.52136e-07
GOTERM_CC_DIRECT	GO:0005925~focal adhesion	37	0.0411582	7.38965e-09	LRP1, ARPC1B, RPL12, DIXDC1, FHL2, TNC, NEDD9, FHL3, HSPB1, CORO1C, DPP4, PDLIM1, EPB41L5, LIMA1, GJA1, RPS16, CSRP2, PLAU, FLRT3, RAC2, PIP5K1A, TGM2, TNS1, MCAM, ACTN1, CAV1, MSN, HSPG2, PROCR, MMP14, PPFIBP1, MARCKS, CDC42EP1, VIM, ITGA5, CD44, ENG	570	391	18224	3.02548	3.05931e-06	3.82414e-07	3.67635e-07
GOTERM_CC_DIRECT	GO:0031093~platelet alpha granule lumen	13	0.014461	9.84855e-08	FGA, TGFB1, EGF, HGF, ACTN1, FN1, VEGFC, F13A1, PLG, IGF1, KNG1, F5, ALB	570	55	18224	7.557	4.07722e-05	4.53033e-06	4.35525e-06
GOTERM_CC_DIRECT	GO:0005887~integral component of plasma membrane	73	0.081204	2.57173e-05	PIGR, STEAP4, PLXND1, TUSC3, GPR65, HTR2B, SLC2A2, TCIRG1, GRIK2, LRRC32, CLDN1, THBD, FADS2, GJA1, GJA5, GJA4, C3AR1, CD36, EPHB4, HLA-DPA1, CD52, SLC34A2, PTGIR, FCER1G, CR1, MMD, NPY1R, HLA-B, CYBB, TACR3, LIFR, TGFBR3, CACNB2, PROCR, MMP14, MMP16, SLC7A9, KLRF1, MAL, CD48, TLR7, CD44, TNFRSF21, CX3CR1, LRP1, FPR1, CSF2RB, TNFRSF11B, TRHDE, HRH1, MUC1, ERBB3, TSPAN8, FLRT3, JAM2, SLC19A2, CCR1…	570	1415	18224	1.64944	0.0105906	0.0010647	0.00102355
GOTERM_CC_DIRECT	GO:0005604~basement membrane	12	0.0133486	3.29515e-05	FGF9, COL4A1, ADAMTS1, SERPINF1, TNC, PTN, TGFBI, THBS2, HSPG2, NID2, MATN2, FBN1	570	79	18224	4.8565	0.0135495	0.00124017	0.00119224
GOTERM_CC_DIRECT	GO:0042383~sarcolemma	11	0.0122362	0.000310752	KRT19, VCAM1, DTNA, KCNJ8, COL6A2, KRT8, BGN, COL6A3, ABCC9, ANK2, RYR3	570	85	18224	4.13754	0.120737	0.010721	0.0103066
GOTERM_CC_DIRECT	GO:0005902~microvillus	9	0.0100115	0.000369093	AOC3, TGFB1, VCAM1, CA2, HYAL2, DCXR, FSCN1, MSN, IQGAP2	570	57	18224	5.0482	0.141727	0.0117542	0.0112999
GOTERM_CC_DIRECT	GO:0005829~cytosol	135	0.150172	0.000649836	SERPINE2, CHPF, GLDC, DIXDC1, PYCARD, RGS2, ZFP36, PSMD6, GJA1, RPS16, CCND2, FBXO3, PLCE1, KPNA5, KIFAP3, KPNA2, GLUL, EPHB4, TGM2, DYNC2H1, MCCC2, PRKCH, TRAPPC2L, ACTN1, CTNNBIP1, ANK2, UPB1, SFRP1, RBP4, PPP1R3C, FSCN1, S100A9, HPD, S100A8, PFKFB2, NOTCH3, NNMT, PDE1A, HSPA4L, NEDD4L, IQGAP2, NDRG1, ZFP36L1, RHOBTB2, ARHGAP12, SOCS3, PRDX2, PRKAR2B, CEP70, PLCG2, S100A12, ATP6V1H, PIP5K1A, MY…	570	3315	18224	1.30202	0.235948	0.0192166	0.0184739
GOTERM_CC_DIRECT	GO:0016324~apical plasma membrane	21	0.0233601	0.000860571	SLC34A2, SLC12A3, CAV1, CYP4A11, FN1, SLC2A2, MSN, ANK2, TCIRG1, CLDN1, DPP4, MUC1, GJA1, ERBB3, SLC7A9, HYAL2, DPEP1, MAL, CD36, SLC26A4, F2RL2	570	291	18224	2.30725	0.299828	0.0237518	0.0228338
GOTERM_CC_DIRECT	GO:0072562~blood microparticle	14	0.0155734	0.000976738	FGA, TGFB1, CFH, C1R, AFM, FN1, F13A1, MSN, PLG, HSPA2, KNG1, C3, ALB, CFB	570	152	18224	2.94478	0.332734	0.0252731	0.0242964
GOTERM_CC_DIRECT	GO:0030018~Z disc	12	0.0133486	0.00117056	KRT19, HOMER1, ACTN1, KRT8, FHL2, PDE4B, FHL3, HSPB1, ANK2, MYOZ1, SYNPO, RYR3	570	118	18224	3.25138	0.384238	0.0285065	0.0274048
GOTERM_CC_DIRECT	GO:0030027~lamellipodium	14	0.0155734	0.00156077	PLXND1, NEDD9, IQGAP2, AIF1, CORO1C, DPP4, ACTA2, ABLIM1, FSCN1, ANGPTL3, RAC2, PIP5K1A, APBB2, ARHGEF6	570	160	18224	2.79754	0.47621	0.0358978	0.0345104
GOTERM_CC_DIRECT	GO:1903561~extracellular vesicle	7	0.00778669	0.00446809	FGA, SERPINE2, COL6A2, COL6A3, PRELP, MFGE8, F5	570	50	18224	4.47607	0.84338	0.0973572	0.0935946
GOTERM_CC_DIRECT	GO:0045121~membrane raft	15	0.0166858	0.00539739	PLLP, CAV1, ANK2, DPP4, GJA1, PRKAR2B, HYAL2, MALL, PECAM1, FAS, MAL, CD48, CD14, CD36, JAK2	570	206	18224	2.32805	0.893602	0.111726	0.107408
GOTERM_CC_DIRECT	GO:0009897~external side of plasma membrane	15	0.0166858	0.00725737	CCR1, FGA, VCAM1, FCER1G, MCAM, ANTXR1, TGFBR3, PECAM1, FAS, CD48, CD36, ITGA5, MFGE8, ENG, KCNJ3	570	213	18224	2.25154	0.950979	0.143074	0.137544
GOTERM_CC_DIRECT	GO:0030141~secretory granule	8	0.00889907	0.00824918	CHGA, COL1A1, CPA3, NPPC, TFF3, SCG5, CTSG, LTF	570	74	18224	3.45642	0.967591	0.155235	0.149235
GOTERM_CC_DIRECT	GO:0031225~anchored component of membrane	10	0.0111238	0.00893517	CD52, CPM, BST1, NT5E, LYPD1, LPL, DPEP1, ALPL, CD48, GFRA1	570	113	18224	2.82937	0.975664	0.160833	0.154617
GOTERM_CC_DIRECT	GO:0015935~small ribosomal subunit	5	0.00556192	0.00932681	RPS28, RPS16, FAU, RPS21, RPS24	570	27	18224	5.92073	0.979337	0.160887	0.15467
GOTERM_CC_DIRECT	GO:0005796~Golgi lumen	9	0.0100115	0.0103116	MMP14, MUC1, TGFB1, MMP16, LUM, BGN, PRELP, FMOD, HSPG2	570	96	18224	2.99737	0.986311	0.170761	0.164161
GOTERM_CC_DIRECT	GO:0014704~intercalated disc	6	0.00667431	0.0127276	DSP, GJA1, GJA5, PKP2, AKAP6, ANK2	570	45	18224	4.26292	0.995024	0.202662	0.19483
GOTERM_CC_DIRECT	GO:0030666~endocytic vesicle membrane	7	0.00778669	0.0168521	COLEC12, CD163, LRP1, CAV1, CD36, HLA-DPA1, HLA-DQB1	570	66	18224	3.39096	0.999121	0.250202	0.240533
GOTERM_CC_DIRECT	GO:0043202~lysosomal lumen	8	0.00889907	0.0169219	LUM, HEXA, BGN, MAN2B1, PRELP, FMOD, HSPG2, CTSS	570	85	18224	3.00912	0.999146	0.250202	0.240533
GOTERM_CC_DIRECT	GO:0005788~endoplasmic reticulum lumen	13	0.014461	0.0176749	SPON1, PTGS2, F5, COL1A1, ADAMTS5, COL1A2, COL4A2, COL4A1, COL6A2, COL6A3, COL8A1, SLC27A2, CTSC	570	192	18224	2.16477	0.999378	0.252325	0.242573
GOTERM_CC_DIRECT	GO:0005667~transcription factor complex	13	0.014461	0.0183339	JUN, RARG, JUND, GATA3, FOS, HDAC9, HOXA11, PDLIM1, NR4A1, NR4A3, SOX17, SKIL, JUNB	570	193	18224	2.15355	0.999529	0.253008	0.24323
GOTERM_CC_DIRECT	GO:0015629~actin cytoskeleton	14	0.0155734	0.0196997	NOTCH3, ARPC1B, FHL2, IQGAP2, CORO1C, ACTA2, LIMA1, ABLIM1, MARCKS, FSCN1, CDC42EP1, FSCN2, MYOZ1, SYNPO	570	218	18224	2.05324	0.999735	0.261534	0.251427
GOTERM_CC_DIRECT	GO:0043034~costamere	4	0.00444954	0.0202152	KRT19, HOMER1, KRT8, ANK2	570	19	18224	6.73093	0.999787	0.261534	0.251427
GOTERM_CC_DIRECT	GO:0005791~rough endoplasmic reticulum	6	0.00667431	0.0210329	CYBB, CCL2, TMEM97, PTGDS, GLUL, HGFAC	570	51	18224	3.7614	0.999849	0.263868	0.25367
GOTERM_CC_DIRECT	GO:0005882~intermediate filament	9	0.0100115	0.0252797	DSP, KRT19, GJA1, MICAL1, KRT8, PKP2, KRT23, KRT7, VIM	570	113	18224	2.54644	0.999975	0.307818	0.295921
GOTERM_CC_DIRECT	GO:0001725~stress fiber	6	0.00667431	0.0262604	LIMA1, ABLIM1, ACTN1, FSCN1, FHL3, SYNPO	570	54	18224	3.55244	0.999984	0.310623	0.298618
GOTERM_CC_DIRECT	GO:0045177~apical part of cell	7	0.00778669	0.0296188	DYNC2H1, VCAM1, HOMER1, CA2, DPEP1, MSN, CD36	570	75	18224	2.98405	0.999996	0.338906	0.325808
GOTERM_CC_DIRECT	GO:0005577~fibrinogen complex	3	0.00333715	0.0302887	FGA, FGL2, FN1	570	9	18224	10.6573	0.999997	0.338906	0.325808
GOTERM_CC_DIRECT	GO:0048471~perinuclear region of cytoplasm	29	0.0322591	0.0337026	CX3CR1, PLVAP, PLEKHF1, ODC1, ARHGAP1, AKAP6, PTN, AIF1, NDRG1, RASIP1, PPM1F, RYR3, PRKAR2B, HYAL2, CCL2, PTGDS, CHGA, TRAPPC2L, CAV1, ANXA4, SERPINF1, MAGI2, CYBB, MSN, INHBA, VAMP8, CHI3L1, S100A4, ITM2C	570	621	18224	1.49305	0.999999	0.367181	0.35299
GOTERM_CC_DIRECT	GO:0001527~microfibril	3	0.00333715	0.03709	MFAP4, LTBP1, FBN1	570	10	18224	9.59158	1	0.383881	0.369045
GOTERM_CC_DIRECT	GO:0005916~fascia adherens	3	0.00333715	0.03709	DSP, GJA1, ACTN1	570	10	18224	9.59158	1	0.383881	0.369045
GOTERM_CC_DIRECT	GO:0044798~nuclear transcription factor complex	3	0.00333715	0.0444117	SOX17, SOX18, SOX4	570	11	18224	8.71962	1	0.44845	0.431118
GOTERM_CC_DIRECT	GO:0043235~receptor complex	9	0.0100115	0.045717	TGFBR3, PIGR, NOTCH3, ERBB3, LRP1, EGF, TLR7, LIFR, ENG	570	127	18224	2.26573	1	0.450639	0.433223
GOTERM_CC_DIRECT	GO:0005765~lysosomal membrane	15	0.0166858	0.0493799	PLEKHF1, LRP1, MMD, EGF, LAPTM5, TCIRG1, TM6SF1, VAMP8, DPP4, LMBRD1, ATP6V1H, AP1M2, HLA-DPA1, HLA-DQB1, ITM2C	570	274	18224	1.75029	1	0.475425	0.457051
GOTERM_MF_DIRECT	GO:0008201~heparin binding	29	0.0322591	3.20551e-13	CXCL6, NRP2, CFH, PCOLCE2, SERPINE2, LPL, LTBP2, PRELP, PTN, THBS2, KNG1, ADAMTS5, ADAMTS3, FGF9, ADAMTS1, APOH, ABI3BP, CCL2, CTSG, SLIT3, MMP7, F11, FN1, TGFBR3, SFRP1, ANGPTL3, FMOD, FBN1, LTF	553	160	16881	5.53288	2.74687e-10	2.74712e-10	2.71186e-10
GOTERM_MF_DIRECT	GO:0005178~integrin binding	15	0.0166858	8.07712e-06	VCAM1, ACTN1, FN1, IGF1, FBLN5, ADAMTS5, MMP14, ESM1, ADAM15, TSPAN8, ANGPTL3, TGFBI, ITGA5, MFGE8, FBN1	553	105	16881	4.36089	0.00689822	0.00346105	0.00341662
GOTERM_MF_DIRECT	GO:0005518~collagen binding	11	0.0122362	2.22898e-05	PCOLCE2, LUM, ABI3BP, CTSK, FN1, SPARCL1, TGFBI, ANTXR1, NID2, CD44, CTSS	553	60	16881	5.59647	0.0189213	0.00636745	0.00628572
GOTERM_MF_DIRECT	GO:0005201~extracellular matrix structural constituent	11	0.0122362	5.97322e-05	COL1A1, TINAGL1, COL1A2, COL4A2, COL4A1, LUM, PXDN, BGN, CHI3L1, PRELP, FBN1	553	67	16881	5.01177	0.0499038	0.0127976	0.0126334
GOTERM_MF_DIRECT	GO:0004252~serine-type endopeptidase activity	22	0.0244725	0.000102786	MMP7, KLK1, C1R, HGF, GZMA, MMP2, F11, PLG, CTSS, F5, C2, DPP4, C3, GZMK, MMP14, PLAU, CTSK, CTSG, HGFAC, CTSC, CFB, LTF	553	255	16881	2.63363	0.0843233	0.0176175	0.0173913
GOTERM_MF_DIRECT	GO:0050786~RAGE receptor binding	5	0.00556192	0.000310706	FPR1, S100A12, S100A4, S100A9, S100A8	553	11	16881	13.8756	0.233803	0.0443791	0.0438095
GOTERM_MF_DIRECT	GO:0005102~receptor binding	25	0.0278096	0.000613733	SERPINE2, LPL, PLG, CXCL1, RCHY1, KNG1, DPP4, C3, NPPC, GJA1, CCL2, IGFBP6, JAK2, TAC1, HAO2, IGFBP1, FGA, CAV1, HLA-B, MSN, GFRA1, DAO, REN, LTB, SLC27A2	553	353	16881	2.16191	0.409113	0.0751384	0.074174
GOTERM_MF_DIRECT	GO:0030674~protein binding, bridging	10	0.0111238	0.000893908	DSP, FGA, CSTA, COL1A2, FLRT3, CAV1, FSCN1, NEFL, ANK2, FSCN2	553	77	16881	3.96444	0.535327	0.0955824	0.0943556
GOTERM_MF_DIRECT	GO:0008009~chemokine activity	8	0.00889907	0.00100378	CXCL6, CCL11, CCL21, CCL2, CXCL1, CCL19, CCL18, CXCL14	553	49	16881	4.98387	0.577123	0.0955824	0.0943556
GOTERM_MF_DIRECT	GO:0005509~calcium ion binding	40	0.0444954	0.00133452	NOTCH3, LRP1, C1R, LTBP2, MYL6B, THBS2, AIF1, NID2, LTBP1, FBLN5, RYR3, CDH6, THBD, CALB1, S100A12, SLIT3, ANXA9, AOC3, S100A2, CD93, PCDH9, EGF, ACTN1, ANXA4, PLA2G4A, HSPG2, SYTL2, MMP14, MMP16, SYT11, CDH12, SPARCL1, S100A4, CD248, S100A9, S100A8, PVALB, NUCB2, FBN1, MATN2	553	717	16881	1.703	0.6816	0.0991653	0.0978925
GOTERM_MF_DIRECT	GO:0050840~extracellular matrix binding	6	0.00667431	0.00136581	ADAMTS5, OLFML2B, BGN, SPARCL1, CD248, TGFBI	553	26	16881	7.04451	0.690036	0.0991653	0.0978925
GOTERM_MF_DIRECT	GO:0005515~protein binding	323	0.3593	0.00147341	SPON1, SERPINE2, DIXDC1, TMEM97, ANTXR1, CLDN1, ELK4, NDST1, LGALS3, PSMD6, GJA1, RPS16, LGALS1, SOX17, GJA4, FBXO3, PLCE1, SYNPO, PTGDS, MYOZ1, KIFAP3, JUNB, GLUL, EPHB4, SOX4, TNS1, TSPYL2, MCCC2, SERPINF1, ACTN1, KRT8, KRT7, ANK2, SCAMP1, HSPG2, RNASE1, SYTL2, THAP1, SFRP1, RBP4, PPP1R3C, SLPI, MALL, COL8A1, KIF20A, ATF3, PRR13, CFH, FPR1, NEDD4L, GATA3, C3, FLRT3, PRKAR2B, MICAL1, APOH, CEP70…	553	8785	16881	1.12236	0.717377	0.0991653	0.0978925
GOTERM_MF_DIRECT	GO:0050431~transforming growth factor beta binding	5	0.00556192	0.00150426	TGFBR3, HYAL2, CD36, LTBP1, ENG	553	16	16881	9.53944	0.724762	0.0991653	0.0978925
GOTERM_MF_DIRECT	GO:0008083~growth factor activity	14	0.0155734	0.00259904	TGFB1, GDF15, EGF, HGF, REG1A, VEGFC, CXCL1, PTN, INHBA, IGF1, AREG, BMP6, FGF9, ANGPTL3	553	162	16881	2.63807	0.892501	0.159098	0.157056
GOTERM_MF_DIRECT	GO:0005504~fatty acid binding	5	0.00556192	0.00296375	FABP1, FABP5, ALB, APOC1, PTGDS	553	19	16881	8.03322	0.921425	0.169329	0.167155
GOTERM_MF_DIRECT	GO:0019899~enzyme binding	22	0.0244725	0.00325138	NOTCH3, CYB5A, ECM1, DDC, JUN, TGFB1, JUND, PRKCH, GLDC, CAV1, DHCR24, ANK2, HSPA2, PTGS2, ACAT1, PYCARD, ZFP36, SLPI, HYAL2, PLCE1, GBP1, SLC27A2	553	333	16881	2.01675	0.938639	0.174152	0.171917
GOTERM_MF_DIRECT	GO:0016504~peptidase activator activity	4	0.00444954	0.00351404	MMP14, PCOLCE2, CAV1, FN1	553	10	16881	12.2105	0.951044	0.177149	0.174875
GOTERM_MF_DIRECT	GO:0051015~actin filament binding	12	0.0133486	0.00405543	LIMA1, CACNB2, MARCKS, ACTN1, ARPC1B, FSCN1, MYH11, FSCN2, IQGAP2, AIF1, ANTXR1, CORO1C	553	132	16881	2.77511	0.969272	0.193084	0.190605
GOTERM_MF_DIRECT	GO:0001077~transcriptional activator activity, RNA polymerase II core promoter proximal region sequence-specific binding	17	0.0189105	0.004861	EGR1, CEBPA, JUN, BCL11B, TCF21, GATA3, FOS, NFKB2, NR4A2, HEYL, NR4A1, NR4A3, SOX18, FOSB, JUNB, SOX4, ATOH1	553	236	16881	2.19892	0.984641	0.219257	0.216442
GOTERM_MF_DIRECT	GO:0043236~laminin binding	5	0.00556192	0.00828561	LGALS3, ECM1, TINAGL1, LGALS1, CTSS	553	25	16881	6.10524	0.9992	0.355039	0.350481
GOTERM_MF_DIRECT	GO:0042803~protein homodimerization activity	37	0.0411582	0.00961031	CEBPA, GTF2A2, PLVAP, HPGD, HSPB6, ODC1, ABAT, GRIK2, RCHY1, PTGS2, FBLN5, ACAT1, DPP4, PYCARD, NPPC, LGALS1, ERBB3, FLRT3, AGR2, ANXA9, AOC3, JUN, TGFB1, ACTN1, ZBTB16, GZMA, IRAK3, PRLR, NR4A2, EXT1, HEYL, NR4A3, SYT11, MAP3K11, ATF3, PVALB, ENG	553	730	16881	1.54722	0.999745	0.392192	0.387158
GOTERM_MF_DIRECT	GO:0046982~protein heterodimerization activity	26	0.028922	0.0106422	GTF2A2, ITGAM, HEXA, SOX17, ERBB3, SOX18, NEFL, SOX4, JAM2, AOC3, JUN, TGFB1, HGF, CAV1, CYBB, IRAK3, INHBA, FOS, BMP6, NR4A2, EXT1, HEYL, NR4A1, RBP4, ATF3, PVALB	553	465	16881	1.70684	0.999896	0.394139	0.38908
GOTERM_MF_DIRECT	GO:0019838~growth factor binding	5	0.00556192	0.0109198	NRP2, ERBB3, DUSP1, LTBP2, LIFR	553	27	16881	5.653	0.999918	0.394139	0.38908
GOTERM_MF_DIRECT	GO:0004222~metalloendopeptidase activity	10	0.0111238	0.0118227	ADAMTS5, MMP14, ADAM28, ADAMTS3, MMP7, MMP16, ADAM15, ADAMTS1, MMP2, ADAMTS9	553	113	16881	2.70144	0.999963	0.394139	0.38908
GOTERM_MF_DIRECT	GO:0008144~drug binding	8	0.00889907	0.0120288	FABP1, SFRP1, GSTP1, ALB, FSCN1, HTR2B, TLR7, FOLR2	553	76	16881	3.21329	0.999969	0.394139	0.38908
GOTERM_MF_DIRECT	GO:0004872~receptor activity	15	0.0166858	0.0121962	NOTCH3, NRP2, LRP1, CD93, MMD, IL10RA, TNFRSF11B, CSF2RB, ANTXR1, THBD, PROCR, FAS, CD48, TLR7, IL18R1	553	217	16881	2.11011	0.999973	0.394139	0.38908
GOTERM_MF_DIRECT	GO:0042605~peptide antigen binding	5	0.00556192	0.0124174	SLC7A9, HLA-B, DHCR24, HLA-DPA1, HLA-DQB1	553	28	16881	5.45111	0.999978	0.394139	0.38908
GOTERM_MF_DIRECT	GO:0008237~metallopeptidase activity	8	0.00889907	0.0166639	ADAMTS5, ADAM28, ADAM15, ADAMTS1, MMP2, DPEP1, TRHDE, ADAMTS9	553	81	16881	3.01494	0.999999	0.494654	0.488305
GOTERM_MF_DIRECT	GO:0008236~serine-type peptidase activity	7	0.00778669	0.0167386	DPP4, GZMK, DPP6, RELN, C1R, PLG, HGFAC	553	63	16881	3.3918	0.999999	0.494654	0.488305
GOTERM_MF_DIRECT	GO:0005539~glycosaminoglycan binding	4	0.00444954	0.01968	TGFBR3, SERPINE2, BGN, ENG	553	18	16881	6.7836	1	0.5382	0.531292
GOTERM_MF_DIRECT	GO:0005114~type II transforming growth factor beta receptor binding	3	0.00333715	0.0200961	TGFBR3, TGFB1, ENG	553	7	16881	13.0827	1	0.5382	0.531292
GOTERM_MF_DIRECT	GO:0005024~transforming growth factor beta-activated receptor activity	3	0.00333715	0.0200961	TGFBR3, LTBP1, ENG	553	7	16881	13.0827	1	0.5382	0.531292
GOTERM_MF_DIRECT	GO:0042802~identical protein binding	36	0.0400458	0.0217636	FHL2, HSPB1, CLDN1, DPP4, PYCARD, ERBB3, APOH, CEP70, NEFL, GLUL, GBP1, CTSC, JUN, S100A2, HGF, ZBTB16, CAV1, DCXR, ANXA4, FN1, SORD, INHBA, LYZ, THAP1, COL1A1, SFRP1, COL1A2, CTH, ALB, FAS, S100A4, PTX3, VIM, FBP1, MAP3K11, ATF3	553	749	16881	1.46721	1	0.565193	0.557939
GOTERM_MF_DIRECT	GO:0016209~antioxidant activity	4	0.00444954	0.0262033	FABP1, PRDX2, ALB, S100A9	553	20	16881	6.10524	1	0.642035	0.633794
GOTERM_MF_DIRECT	GO:0031995~insulin-like growth factor II binding	3	0.00333715	0.0262208	IGFBP1, IGFBP3, IGFBP6	553	8	16881	11.4473	1	0.642035	0.633794
GOTERM_MF_DIRECT	GO:0005200~structural constituent of cytoskeleton	9	0.0100115	0.0278453	DSP, EPB41L5, TUBB2B, KRT19, ARPC1B, NEFL, MSN, ANK2, VIM	553	110	16881	2.4976	1	0.662872	0.654364
GOTERM_MF_DIRECT	GO:0044325~ion channel binding	9	0.0100115	0.0319977	HOMER1, ACTN1, CAV1, PDE4B, PKP2, NEDD4L, AKAP6, ABCC9, ANK2	553	113	16881	2.43129	1	0.741135	0.731622
GOTERM_MF_DIRECT	GO:0004871~signal transducer activity	13	0.014461	0.0363077	ECM1, IL10RA, PLK2, MAGI2, SECTM1, GULP1, GJA1, LGALS1, PLCG2, FAS, PLCE1, SH2B3, S100A9	553	204	16881	1.9453	1	0.791928	0.781763
GOTERM_MF_DIRECT	GO:0048020~CCR chemokine receptor binding	4	0.00444954	0.0378869	CCL11, CCL21, CCL19, CCL18	553	23	16881	5.30891	1	0.791928	0.781763
GOTERM_MF_DIRECT	GO:0070006~metalloaminopeptidase activity	4	0.00444954	0.0378869	MMP14, MMP16, TRHDE, METAP1	553	23	16881	5.30891	1	0.791928	0.781763
GOTERM_MF_DIRECT	GO:0000982~transcription factor activity, RNA polymerase II core promoter proximal region sequence-specific binding	4	0.00444954	0.0378869	JUN, FOSB, FOS, ATF3	553	23	16881	5.30891	1	0.791928	0.781763
GOTERM_MF_DIRECT	GO:0019911~structural constituent of myelin sheath	3	0.00333715	0.0403618	PLLP, MALL, MAL	553	10	16881	9.15787	1	0.804471	0.794145
GOTERM_MF_DIRECT	GO:0003779~actin binding	16	0.0177981	0.0403643	TAGLN, DIXDC1, FHL3, MSN, CAPG, IQGAP2, ABLIM1, MICAL1, FSCN1, S100A4, FSCN2, FXYD5, MYOZ1, SYNPO, GBP1, TNS1	553	278	16881	1.7569	1	0.804471	0.794145
GOTERM_MF_DIRECT	GO:0005160~transforming growth factor beta receptor binding	5	0.00556192	0.0475864	TGFBR3, TGFB1, GDF15, INHBA, BMP6	553	42	16881	3.63407	1	0.872416	0.861218
GOTERM_MF_DIRECT	GO:0035259~glucocorticoid receptor binding	3	0.00333715	0.0482833	NR4A2, NR4A3, NRIP1	553	11	16881	8.32533	1	0.872416	0.861218
GOTERM_MF_DIRECT	GO:0048407~platelet-derived growth factor binding	3	0.00333715	0.0482833	COL1A1, COL1A2, COL4A1	553	11	16881	8.32533	1	0.872416	0.861218
GOTERM_MF_DIRECT	GO:0004859~phospholipase inhibitor activity	3	0.00333715	0.0482833	ANXA4, APOC1, ANGPTL3	553	11	16881	8.32533	1	0.872416	0.861218
GOTERM_MF_DIRECT	GO:0004197~cysteine-type endopeptidase activity	6	0.00667431	0.0488634	UCHL1, SFRP1, TINAGL1, CTSK, CTSS, CTSC	553	61	16881	3.00258	1	0.872416	0.861218
KEGG_PATHWAY	hsa00410:beta-Alanine metabolism	5	0.00556192	0.0478607	AOC3, ALDH6A1, DPYS, ABAT, UPB1	309	31	6879	3.59067	0.999996	0.528549	0.505659
KEGG_PATHWAY	hsa00360:Phenylalanine metabolism	4	0.00444954	0.0379212	AOC3, DDC, GLYAT, HPD	309	17	6879	5.23815	0.999943	0.437818	0.418857
KEGG_PATHWAY	hsa04151:PI3K-Akt signaling pathway	24	0.0266972	0.0352417	CDKN1B, G6PC, EGF, HGF, TNC, FN1, VEGFC, IGF1, THBS2, PRLR, COL1A1, NR4A1, RELN, CCND2, COL1A2, COL4A2, FGF9, COL4A1, COL6A2, COL6A3, ITGA5, JAK2, PCK1, PCK2	309	345	6879	1.54867	0.999886	0.426256	0.407796
KEGG_PATHWAY	hsa03320:PPAR signaling pathway	8	0.00889907	0.0293929	FABP1, FADS2, FABP5, LPL, CD36, PCK1, SLC27A2, PCK2	309	67	6879	2.65817	0.999473	0.37329	0.357124
KEGG_PATHWAY	hsa05152:Tuberculosis	15	0.0166858	0.0270634	TGFB1, CR1, ITGAM, FCER1G, IL10RA, TCIRG1, CTSS, C3, CYP27B1, FCGR2A, ATP6V1H, CD14, JAK2, HLA-DPA1, HLA-DQB1	309	177	6879	1.88662	0.999033	0.361795	0.346127
KEGG_PATHWAY	hsa04668:TNF signaling pathway	11	0.0122362	0.0210773	SOCS3, MMP14, JUN, VCAM1, FAS, CCL2, CXCL1, FOS, PTGS2, JUNB, IL18R1	309	107	6879	2.28863	0.995436	0.297424	0.284543
KEGG_PATHWAY	hsa05146:Amoebiasis	11	0.0122362	0.0198654	COL1A1, TGFB1, ITGAM, COL1A2, COL4A2, COL4A1, ACTN1, FN1, HSPB1, CTSG, CD14	309	106	6879	2.31022	0.993758	0.296812	0.283958
KEGG_PATHWAY	hsa05134:Legionellosis	8	0.00889907	0.00977416	PYCARD, C3, CR1, ITGAM, CXCL1, CD14, HSPA2, NFKB2	309	54	6879	3.29809	0.916677	0.155165	0.148445
KEGG_PATHWAY	hsa05205:Proteoglycans in cancer	18	0.0200229	0.00805861	TGFB1, LUM, HGF, CAV1, MMP2, FN1, MSN, ANK2, IGF1, HSPG2, MRAS, ERBB3, PLAU, PLCG2, FAS, PLCE1, ITGA5, CD44	309	200	6879	2.00359	0.87089	0.136459	0.130549
KEGG_PATHWAY	hsa05323:Rheumatoid arthritis	11	0.0122362	0.00568884	CXCL6, JUN, TGFB1, CTSK, ATP6V1H, CCL2, FOS, LTB, TCIRG1, HLA-DPA1, HLA-DQB1	309	88	6879	2.78277	0.763873	0.103212	0.0987419
KEGG_PATHWAY	hsa04974:Protein digestion and absorption	11	0.0122362	0.00568884	DPP4, COL1A1, CPA3, COL1A2, COL4A2, SLC7A9, COL4A1, COL6A2, COL6A3, ATP1B3, SLC16A10	309	88	6879	2.78277	0.763873	0.103212	0.0987419
KEGG_PATHWAY	hsa04064:NF-kappa B signaling pathway	11	0.0122362	0.0052443	VCAM1, CCL21, PLAU, BLNK, PLCG2, LY96, CD14, LTB, CCL19, PTGS2, NFKB2	309	87	6879	2.81475	0.735602	0.103212	0.0987419
KEGG_PATHWAY	hsa04010:MAPK signaling pathway	22	0.0244725	0.00452305	JUN, TGFB1, JUND, GADD45B, DUSP1, EGF, PLA2G4A, HSPB1, HSPA2, FOS, NFKB2, DUSP7, ELK4, CACNB2, NR4A1, MRAS, FGF9, RAC2, FAS, CD14, MAP3K11, MAP4K4	309	253	6879	1.93584	0.682389	0.103212	0.0987419
KEGG_PATHWAY	hsa04060:Cytokine-cytokine receptor interaction	22	0.0244725	0.00280957	CCR1, CX3CR1, CXCL6, TGFB1, CCL11, TNFRSF12A, CCL21, IL10RA, CXCL1, LIFR, TNFRSF11B, CSF2RB, INHBA, CXCL14, PRLR, FAS, CCL2, LTB, CCL19, CCL18, IL18R1, TNFRSF21	309	243	6879	2.0155	0.509251	0.0713632	0.0682727
KEGG_PATHWAY	hsa04510:Focal adhesion	20	0.0222477	0.00210809	JUN, EGF, HGF, ACTN1, CAV1, TNC, FN1, VEGFC, IGF1, THBS2, COL1A1, RELN, CCND2, COL1A2, COL4A2, COL4A1, COL6A2, RAC2, COL6A3, ITGA5	309	206	6879	2.16137	0.413691	0.0594949	0.0569183
KEGG_PATHWAY	hsa04380:Osteoclast differentiation	15	0.0166858	0.00207725	JUN, TGFB1, JUND, FHL2, CYBB, TNFRSF11B, FOS, NFKB2, SOCS3, FCGR2A, CTSK, BLNK, PLCG2, FOSB, JUNB	309	131	6879	2.5491	0.40909	0.0594949	0.0569183
KEGG_PATHWAY	hsa05144:Malaria	9	0.0100115	0.00133533	TGFB1, CR1, VCAM1, LRP1, HGF, PECAM1, CCL2, CD36, THBS2	309	49	6879	4.08896	0.286851	0.0484535	0.0463551
KEGG_PATHWAY	hsa05140:Leishmaniasis	11	0.0122362	0.001137	C3, JUN, TGFB1, CR1, FCGR2A, ITGAM, FOS, JAK2, PTGS2, HLA-DPA1, HLA-DQB1	309	71	6879	3.44906	0.250107	0.0481331	0.0460486
KEGG_PATHWAY	hsa05133:Pertussis	12	0.0133486	0.000456191	PYCARD, C3, CXCL6, JUN, ITGAM, C1R, IRF8, LY96, CD14, FOS, ITGA5, C2	309	75	6879	3.56194	0.109028	0.0231745	0.0221709
KEGG_PATHWAY	hsa04145:Phagosome	18	0.0200229	0.000360329	DYNC2H1, COLEC12, ITGAM, C1R, HLA-B, TAP2, TCIRG1, THBS2, CTSS, C3, TUBB2B, FCGR2A, ATP6V1H, CD14, CD36, ITGA5, HLA-DPA1, HLA-DQB1	309	150	6879	2.67146	0.0871464	0.0228809	0.02189
KEGG_PATHWAY	hsa04512:ECM-receptor interaction	14	0.0155734	0.000115768	TNC, FN1, THBS2, HSPG2, COL1A1, RELN, COL1A2, COL4A2, COL4A1, COL6A2, COL6A3, CD36, ITGA5, CD44	309	87	6879	3.58241	0.0288662	0.00980168	0.0093772
KEGG_PATHWAY	hsa05150:Staphylococcus aureus infection	12	0.0133486	2.06487e-05	C3, FCGR2A, ITGAM, CFH, C1R, FPR1, C3AR1, PLG, CFB, HLA-DPA1, C2, HLA-DQB1	309	54	6879	4.94714	0.00521056	0.00262239	0.00250882
KEGG_PATHWAY	hsa04610:Complement and coagulation cascades	16	0.0177981	2.62026e-07	FGA, CR1, CFH, C1R, F11, F13A1, PLG, KNG1, F5, C2, C3, THBD, C7, PLAU, C3AR1, CFB	309	69	6879	5.16223	6.62903e-05	6.65546e-05	6.36723e-05
