# Supplementary material for: Bioinformatics Analysis Reveals Crosstalk Among Platelets, Immune Cells, and the Glomerulus That May Play an Important Role in the Development of Diabetic Nephropathy
Source: Front Med (Lausanne). 2021 Jun 24;8:657918. doi: 10.3389/fmed.2021.657918 (PMC8264258; doi:10.3389/fmed.2021.657918)
Supplement: Supplementary Table 3 — The complete enrichment analysis results. [file Data_Sheet_1.CSV]

SYMBOL "GSM659584" "GSM726376" "GSM726654" "GSM726704" "GSM860450" "GSM931125" "GSM931126" "GSM1050322" "GSM1050325" "GSM1050331" "GSM1050332" "GSM1050933" "GSM1051040" "GSM1120207" "GSM1120210" "GSM1145887" "GSM1145889" "GSM1145905" "GSM1145908" "GSM1165756" "GSM1199376" "GSM1332061" "GSM1332082" "GSM1332104" "GSM1332116" "GSM1332118" "GSM1332120" "GSM1332141" "GSM1332148" "GSM1332163" "GSM13321…
A1BG 156.967768562972 121.659742802398 32.0973895456669 35.372753156647 77.2837553406828 57.6824429022902 50.4991176743538 85.0672685977974 68.5116246098307 68.4580566238976 72.8426126706812 126.151956203463 101.867679791083 56.7921993746269 46.8601410761066 82.9753285370298 53.8921389906397 56.8642763826368 59.2283960139098 73.1110118992482 75.0561428483313 82.5068782862747 74.1772948999461 68.0…
A2M 14.0266453023809 84.1935513364015 49.6145050669237 149.14504979415 19.9303603551599 65.050510399257 69.7947126032535 17.2024883870238 21.1931722139392 33.425782581211 17.0115217590854 61.6064704328876 278.997786312027 2623.7713331763 3203.70923900727 847.802161246675 697.559442040981 974.628568997498 1101.72977910502 17.8706135748544 28.4504824551972 8489.74365048696 4091.20230938228 9997.329…
A2ML1 177.278841577666 329.998536696218 157.927661880522 621.636639805398 79.0528477898855 1338.35067464056 1113.13137026883 82.9911200947669 79.9480094546992 63.524465543563 67.6741878611538 150.69869406188 156.923592520068 95.4719243294752 110.780522686308 628.687560341515 393.580381659471 1149.57683894459 757.386550447873 61.9058575900212 93.8751052309449 85.345132702601 95.4854634566477 100.7…
A4GALT 185.994180288957 86.1623363286657 36.0040422303389 182.375254658431 12.1025182590936 79.9430677909061 84.7126849299468 84.1184143584612 77.3491503878154 418.842699081208 766.826452576409 34.0609652641062 35.7331605619659 36.1108486231894 33.9036840138101 206.405458241628 146.719812812869 51.4805829683682 88.3787102974554 12.6256219122851 14.324611127744 361.316285697891 601.830929822023 39…
A4GNT 34.437954214397 10.2314006837296 15.1596055554633 12.8092154455206 20.231363961798 20.1360393956282 19.1342845809263 25.3192129229475 17.3536728031859 29.547580866289 24.3418067609476 9.77262784455993 253.673752771581 24.6703244466168 16.8355101631504 17.96303250275 21.8733946175253 27.9117703258063 17.9274461785978 61.6314603856885 27.0600897574069 23.0021849740857 19.8434413003752 20.9416…
AAAS 222.939341107739 134.565832736481 1170.23871944145 208.212323349061 153.061689969914 183.087124428382 179.314939915424 136.020946166227 208.1604129327 238.254861928051 174.452699612224 109.186562058518 129.409789176435 114.78707782453 129.473213003955 119.168160834123 106.071653831226 138.272743832601 127.442712249021 113.782987695911 110.283720930463 151.245487641202 131.020367822834 150.70…
AACS 893.113824574071 457.837912263878 65.1644474862082 84.6226821993056 79.3427486488484 251.023626437636 258.582013209043 191.510090218078 151.115057525401 164.418705550214 124.52040414924 103.678779252131 141.264227917569 380.878377111275 376.000391447294 357.828228747922 352.527163965903 270.399597696556 724.255824672764 79.0810446140475 95.8474485483425 236.295647034439 179.998326661213 200.…
AADAC 8.4285409739197 86.9668557327578 14.9091625441534 256.393164946025 11.0975549030133 25.325714012901 22.43857334728 13.3403901425001 19.5423568119215 15.9272507000099 37.0023207776869 2797.66097005192 19.7988110929349 25.7404913204231 28.7389660986623 29.5946638839456 53.0058225056429 39.7081340415258 35.9830676867943 15.0961808090278 15.0594027732692 18.6311046139539 17.5897427657156 20.949…
AADACL2 56.9052222581613 27.5322929247874 831.281930265543 31.7500787869373 12.6417360657248 68.4845177807055 69.5859348190846 13.8325141223787 12.4610262301274 14.3265138290142 13.4331923529954 27.7866588808643 45.4464390955102 8.17958245171181 7.37296352648463 56.8772871090054 64.502685574938 102.490633609801 26.9617891908701 27.3062061990552 13.7847575203458 21.5398050151026 17.0792812781601 2…
AADAT 5.63519006702601 42.9832362489432 106.126090114233 168.870141773381 12.2836226859907 28.9919520280927 15.0173952132099 21.3638005966791 30.5019287579725 20.3224613708492 48.9964431757201 10.1145470846335 25.3908160775164 43.3758454535913 88.9393237546806 18.5273096519161 15.7003397946003 18.0235652898517 20.3777170161574 20.5097135555845 21.0254791596426 91.917087482875 65.9876477229883 102…
AAK1 46.6286410721561 347.357384505542 38.2915807517626 86.0970981499265 83.4287454115538 137.17268545354 147.853920035527 119.963957204489 49.8915626619073 33.2588391903531 53.1949021407429 112.86434418714 31.3500131164043 51.7089598065137 51.0183985192626 63.3716074555359 52.8211145702043 62.6178711070156 86.3894371052145 77.8084990794944 141.829651077675 57.5341783494918 70.5840345475591 85.13…
AAMP 64.3648242982434 246.197165777148 2166.30423762851 18.9935115541293 296.348813509044 403.799929572349 561.879131912969 714.440027214219 714.162209323696 462.210282625557 324.560402252807 766.299522098701 105.679322290493 408.618548982213 402.179677577635 547.349956752786 463.578261732905 399.748264200683 550.190385648171 371.24978036483 229.516644926884 472.725215837682 304.822323286773 440.…
AANAT 511.411427154047 286.282657935269 115.266753799701 625.604151971301 57.5970853184515 75.5868992699455 75.6063271021736 53.2728607713216 68.4815298885546 58.7114635701685 66.2812059465141 108.788892033626 114.362772681908 54.9669624038717 53.740399024036 76.3909388814266 65.4020591752106 76.3834900329895 41.3981392914515 71.1607155267376 78.0077770024011 97.3978613016183 115.332573757126 118…
AARS 24.0363700411879 58.6456503364391 422.149151282109 96.7896070527366 199.28660472055 958.539013333329 965.706532715025 770.662110927847 791.688008486701 798.885822638186 627.096821021848 62.0284902173477 322.295901488999 1135.81405386034 1250.54816626029 403.764370463175 350.939057432846 439.223236687725 400.44554499211 149.942401101037 194.910171964978 262.76870043286 282.086053356115 226.73…
AARSD1 24.6602819027055 31.1242369595707 126.768387557249 35.5867441072231 70.4775879635214 117.288959308163 119.626225686961 131.106120489532 122.288848678468 105.243586000213 91.0042914396268 30.0469428454536 69.8552685116018 202.183719648047 197.353487685799 121.037201740973 94.7996972297365 146.85690002481 134.346623633295 70.195699588536 68.6291413906296 291.417521881634 338.928281147923 303…
AASDH 138.371441244891 24.6237417694857 103.031387613604 27.7865674630539 48.4867299136334 91.3494777709737 84.5446385870397 43.319151282192 41.6670702763375 39.7231791073488 43.5603425532674 429.355428566904 38.6581456922315 36.1346384137918 39.6371830290248 49.434203895895 63.240277743005 76.20317056637 57.3026791750994 39.611277680496 68.449680014552 42.4582419922177 41.4096190445643 43.238967…
AASDHPPT 223.984641552659 217.961568195421 794.403112801218 223.879008022544 223.892869865567 234.462443288579 261.335383047353 146.003549422864 141.734023437682 135.768888209077 130.815237639955 1282.13070327513 146.362470222249 551.288546533745 564.695487962283 198.666098416725 239.96781382746 172.333518564917 141.992810737395 196.656222005679 288.074504457847 483.461040215369 510.816478946018 …
AASS 36.6683694585537 18.9582250121557 17.6190847421765 36.0869473711333 43.3395695598005 40.2425374905403 46.5110115935673 38.0520639943004 35.9520981747318 36.0345776999874 35.052292717918 19.3413246122675 30.0281563216385 77.1075822338375 64.8897243192664 49.647430528751 63.746592172483 52.102462099913 43.2522984049694 18.0994838180775 32.8814927986062 231.299972938634 271.882987107281 281.059…
AATF 805.488014328931 138.987845718258 429.371825198996 117.507879716964 650.228120074863 572.782158870999 548.367545196561 899.703384601392 841.906449128437 654.263919757126 540.994010489914 89.0387212527522 491.149593225998 322.22863990991 296.704017455836 463.66379213769 392.306193204409 580.924931581344 559.80696206105 888.840708965104 704.762013913213 237.498543782902 403.482672388988 186.53…
AATK 78.1389868314439 3085.02566761214 226.860986116086 49.9470325872971 176.315187572375 71.7860592578316 71.8527024835406 120.484579551368 98.9109979645545 123.259435446387 92.6292535746565 58.0389629177238 49.8939262680992 153.694721801238 166.390188088527 89.7472636631109 115.043179135012 82.7671210877588 147.645739646359 163.213504487927 169.750059987524 118.852267478516 82.9785324605235 127…
ABAT 37.341195101719 51.0617928647279 45.8875216536074 62.8335722543252 171.555722610249 81.6795714013648 72.1272344234703 80.0435434171891 67.1151414382224 173.915604575672 64.2765276101205 855.085122121452 64.1576117086677 196.300809098996 217.694645381006 95.3598336208685 79.3138902779973 69.1001697036452 81.1280619955505 160.28115843733 171.633581255192 105.694617854726 112.28519060053 86.253…
ABCA1 33.7040841424016 33.6375822986752 33.4880405703907 31.3282042806578 115.897679204402 147.056851068494 137.961993875947 40.4740047516859 46.006628284739 110.566658653351 85.657599651143 31.8677320284454 2127.10426824964 69.2094698987052 68.9016465208302 189.819554239502 193.076141187504 226.769753957411 120.536930176671 129.416951497948 241.874561535925 146.753432071698 85.2411946573176 109.…
ABCA10 10.1817756166047 132.688365327162 9.73394418116549 259.875337463936 41.1393835268736 33.9692120545653 28.507567816378 29.6734153465588 30.3322790968177 27.5022631749015 21.8648765113062 1297.72503897762 15.4484352848915 35.0884755583599 32.5093659490556 31.0566857895367 30.7285154721518 37.3406840299825 27.7691683670126 30.3673063912037 30.8152504985178 48.2404176913132 36.9414388388407 65…
ABCA12 11.4161662691224 26.7381007667205 8.63976607677752 73.403693928976 9.09319046955913 47.3877276581091 46.7935509206483 13.2278655654573 12.617947422004 11.83775186562 11.4347401923584 10.0590514790977 10.8664258381157 12.153780790923 9.53915894754257 47.1112185528365 80.0074555628959 84.7733867188489 62.3930113587714 9.45591143006106 9.32143471722153 10.0459792471465 9.43320175882112 10.110…
ABCA13 10.9572800552082 19.4021254345409 10.5840231075005 41.8007650827643 34.6090830685089 25.6414448682477 25.6507750517242 16.7020568170368 8.08222498308496 13.954116592326 21.7379622481328 9.74997333923503 17.4464164292544 11.101655359959 4.93540309620802 26.2487093375636 60.4704280076242 53.8269726411123 73.8282969261222 22.6411491190981 27.1219760518401 13.491322562053 20.1072537431899 10.2…
ABCA2 145.775106305242 48.0520835948528 88.60163686725 455.673803286502 117.022402826004 35.2231295356945 35.2317219013059 60.4452322139691 69.5102151538054 92.3487540339849 91.4978213277025 44.2294803266963 44.633005791297 237.389230130447 239.502694472382 79.0487287815933 66.9333988373885 83.079450753456 97.7551682862455 86.7906650905968 65.4813313826825 80.1571204660634 42.9554026668041 71.034…
ABCA3 9.02169673234584 752.760624960588 6.32101795905926 25.8982547447731 93.2320594001652 77.2477272256333 86.7413628868191 145.303813689832 115.696798425025 30.027019570527 26.8217172797355 348.119873713992 22.6138777615825 498.173753165079 624.859243204311 535.879219913626 265.345944562376 244.729310332417 653.939249216648 131.817636744597 70.5520198397721 113.621706362752 103.436430493789 87.…
ABCA4 8.68233392276026 309.629733003212 10.7695020844631 22.3265741104677 19.0632097365925 26.7447922670769 26.2610322313703 37.7922249407021 19.8728955834815 21.6847920882006 16.6912721005968 10.1535396200761 17.8436804390862 27.0760945640431 27.4398947374577 25.3792682235152 38.5438053609095 69.5762281760988 64.4247807496785 20.1117410127346 12.0228105476258 12.5314387978723 11.9753794271742 14…
ABCA5 264.530127400538 160.258934226861 92.1632649468977 332.152417820384 64.5751599585735 104.111564734762 101.925018100828 69.4663607655756 61.6019919078175 76.2602399756855 49.7333226668202 144.686447045479 84.2728243839332 73.9577508060443 88.2571588495197 78.2832701044952 136.600922432473 161.304618544309 73.7337272987418 76.9512243723054 75.4613961034639 167.347661549159 83.8418387515909 23…
ABCA6 13.8774751902599 13.3819953490554 12.5356229520343 1744.80878786324 15.2315498723055 24.6824912738241 17.3855685938532 24.1046448782145 17.5674607561273 56.9049885888703 45.9990868205215 39.2749684469597 26.9266258040631 36.2880591918735 31.8247112041802 36.5941006457779 50.2498354452587 53.69312472724 43.2294514516994 19.7845708463424 14.0532738304157 115.515828408721 79.1141640330805 195.…
ABCA7 40.730303570466 119.254217041167 42.5895681264447 86.4139706497666 722.255132967631 74.9600189671378 73.9175826229783 125.557099031906 89.6809390999447 50.2593330975722 57.5961593362242 611.997112004782 41.1144269001671 46.2582619602516 50.619180273809 131.87098952793 143.992588098979 167.741963412988 137.097676610964 748.713758389014 456.728273388524 31.5417883745835 44.1105467238025 46.08…
ABCA8 12.7691701050912 974.128338485899 9.64344917551244 10.2483864524321 18.1360064325599 14.7970438564038 12.0203572585438 21.2883602824032 13.6633677212396 175.377049704378 78.3138395626601 12.2802051971977 21.6413350208016 59.6156299913267 49.3664087057337 33.5638693291732 48.3911399512977 23.3761430365107 28.656407139002 23.3319204226897 11.8305287574491 205.515615531247 93.7729727254543 248…
ABCA9 9.07457913294185 60.4726468672363 78.5795599640123 13.9214584548909 11.0030374877837 14.2683053348397 14.8046633698554 17.2157480317363 14.3442936552986 36.851299000368 34.2612465498556 32.657652231638 37.0358467962006 26.1869968138014 23.4109770136996 17.5425348490317 19.6458225687385 14.8503447211342 16.7719943864839 19.404922609203 12.0221605410743 103.086481290134 57.70786094689 154.132…
ABCB1 18.6362813898081 21.6871186289915 116.871117143548 698.276243213361 62.7810206108267 38.6614044793608 39.925568677883 42.7836718719388 34.2858138657738 36.1724990967192 36.1804653622607 22.3963388836976 36.5676844640061 56.1689614555409 65.672777019026 31.6038226222569 54.4418886391637 41.7472889890448 37.5924493050697 41.5601871589021 67.9403952264363 69.7578611307551 52.1773103821999 60.9…
ABCB10 53.9815555112746 53.1724732628981 192.014519022245 51.7502900684659 265.159603119014 88.4224752580551 94.2243873142321 95.0138233241093 91.183243488639 68.5765428758884 71.6149196189115 235.952177309582 138.043691772829 80.009482174117 82.8489038556951 61.1517701532032 63.7065727004518 64.2843246711203 40.3930887362765 39.1913549609276 130.281157467292 129.798725661869 163.958669152298 108…
ABCB11 27.0330186379379 307.967016408795 15.9825129695679 27.3031247323617 25.7725016876751 21.1177660947027 14.5756313827614 27.1304042432737 24.3992350664679 28.9043548983401 21.1960820858073 954.428316956184 39.4163126138104 18.3417795243117 17.8157587501645 23.0894355737762 21.2732045634806 26.8616410924695 22.1847448274498 47.945679070074 27.2581538298691 28.1589156367769 31.5617300732778 31…
ABCB4 7.40744791920424 268.531705928823 79.6752309178441 15.1936086927338 52.8961680436342 10.6140303771716 10.6172544724072 26.0045324048721 31.3404371987997 27.4591679157258 24.9087715060127 9.59997720931548 24.7197670981411 29.8018946564192 21.9700864413807 28.1901095816088 29.6276395168405 29.6540901666928 50.4304660079177 67.0514485926928 14.6286630959088 31.200748885362 22.934898284521 34.0…
ABCB5 2.88370528673423 85.8082562227459 7.04365959694728 735.369244416159 44.964932845805 24.2767071552216 24.2938581835646 15.6106268244442 15.4143566595099 13.9611775300816 32.8499383469372 6.00853551429325 6.89289568968198 21.9626089108715 31.9106011464349 9.86035303136186 20.6001185477413 8.63901827018053 6.1724191721469 13.9194416879776 13.9194416879776 15.9898803054224 6.05068923083889 11.5…
ABCB6 71.5425703163335 470.513051509837 472.869383531961 164.191565964855 113.53818923414 376.615331779288 404.47758738435 184.996956629357 155.155664475894 236.844286162225 151.802279789738 710.374789412024 85.5721902910724 249.990229191931 287.379562383655 187.009162078404 178.463536426232 230.874927815285 245.021870457043 107.95898378074 70.9460201432564 407.398080244005 234.034025107416 230.4…
ABCB7 265.16754488498 95.581653463992 482.284278241242 101.177404049065 244.249648207963 509.409756005368 468.722590247039 431.985326718223 318.370920187193 189.570241747607 251.528229918194 225.037903941418 60.7741712691273 194.283173373967 203.843911889218 309.020808725598 279.478990849322 498.482283743151 252.350938641481 103.866171374767 322.385851711874 492.950814977015 375.241828600562 409.…
ABCB8 30.6164458468112 59.6820272843197 649.015965711753 15.5409058827174 59.0018144580324 30.1001761597246 30.1046594772377 56.8283756835999 45.8471857003541 33.4477865536413 43.4511301103724 16.5630490378046 20.5283066517958 58.6207104300359 59.9856424450369 40.4915237290375 42.8573633349551 40.0137959361383 40.9416667463801 43.3366679328409 43.5978606949771 21.8950891395306 25.4946721005466 20…
ABCB9 98.5240181470072 17.3608052849411 37.3265018131942 612.617594134397 38.4685067511684 21.4511692399988 25.8376057553208 73.3722358015815 41.0530486525109 45.4202456561518 44.9230343766695 21.1604105756912 48.6875894951068 92.0189026962688 89.8498571314523 29.7193110472103 29.0710220063776 30.5332996487641 38.3444041031335 31.6124480530595 24.7197942495381 41.6162116559941 25.3824613618725 31…
ABCC1 92.1939999659926 437.94878588389 7.30800375063103 1195.06372102975 114.210364178127 80.8216493789297 78.3903425665494 145.015514204916 84.8022484307643 86.8175864693134 109.656695633037 24.9659312537018 8.55429242552472 57.8671105884284 56.7512158218736 59.5868651832175 64.5266498626329 64.8692302851696 57.7006439768362 55.1773978845799 98.0563258722865 44.7367803286615 51.4763911770837 44.…
ABCC10 87.1415929527764 69.2930239399649 581.112244329943 119.14827543091 162.429340616386 204.141191525439 203.650735405937 134.943056998824 149.850595508507 237.07110741003 177.14108926085 60.5935977688537 849.207277555889 133.139837775711 137.542992898633 102.838422952588 107.764634407764 124.444916836795 129.652165354306 95.3668625660513 189.255492865683 134.866352925547 127.605093252639 105.…
ABCC11 25.5155944570412 62.3065201081898 24.7246172047043 112.265830208304 14.2613236940603 12.3392904749545 12.857993817787 14.0945871449708 16.6031248569069 12.7388366792573 12.8323106024445 43.5833885524232 58.3764451222697 19.894629136702 16.6393634506571 12.3097913088655 13.018299683978 13.8139890472432 13.3658971121095 19.5383324184409 11.8404937250899 12.5647747000514 13.4780814131192 11.5…
ABCC12 15.8444341179295 33.8018757918342 15.3092528696626 92.1705609349514 15.1963069036683 9.89166279328712 9.89636714269227 8.8796084338284 12.5995975608449 17.2629508068925 14.6570341333927 26.8216751636479 29.4194264336715 34.8438184249734 44.7712963475817 8.49693371827514 7.23598526233266 9.33537125612145 7.72864960118864 10.727811568619 5.50596621629818 9.87781383995299 36.9879235959216 10.…
ABCC13 17.0361336606074 81.3461636135466 14.16524744753 14.3062469253525 136.532425905799 37.3251206840344 34.7219386021149 38.7054405269921 42.566373440201 39.898865958774 34.6535877334516 26.8293157733692 174.484939723438 16.0090305159611 16.7774577348067 39.914944668381 37.386499276604 32.3298158713013 33.5402939699729 47.2795280888984 85.88643424402 21.7675991594683 20.2599589617828 17.140941…
ABCC2 7.0020054073195 20.575041470662 13.304846400554 1144.75313002676 57.1024491027841 55.0072253546536 39.4198222573937 184.383548134739 35.1452213463617 52.6578646606438 45.9407985337112 26.4832219638412 28.4753483071255 26.968815382017 31.2091514814614 35.1546215593023 40.2695225222512 37.8556759338297 41.0119795345566 60.5393480935858 40.4072666113976 24.6104531952801 24.2134893821349 28.550…
ABCC3 12.9787716527004 295.852087553781 42.971712630921 666.610817184105 265.047524067126 138.636867875193 135.523739610051 243.810339295552 126.847942319781 776.915358950797 189.638102565803 284.10832738041 1860.04402262264 63.0787531821485 64.6764087507164 338.851919205677 284.206297249806 666.562798236947 425.272540848696 188.44051008891 443.192847170405 31.7705418834057 89.0013116544777 25.82…
ABCC4 9.73186947326338 8.84837316151217 49.1759951025197 67.4426280039167 90.0033450382839 56.4683916754245 54.2075009197069 108.703088408717 61.1373159334123 61.2301302390512 50.6919670048356 62.5676170074182 376.14992087798 22.9166880797613 23.7819184971725 47.3678971896386 41.578708511973 40.7005083497805 33.7183159058341 35.7240855268461 57.3737982731297 24.4616042925881 31.3947417136037 20.5…
ABCC5 50.6044218627176 48.5197349439707 25.5121000913009 58.9698084353709 90.082464244172 48.0093220762161 46.3231613871661 93.0605371295058 75.2182856592072 76.4387914047957 62.2455308511609 793.1365022175 16.6973599929104 190.706039534623 184.251993152098 46.9348176586459 52.1595224141024 133.946969092695 55.7453687762405 111.268529787749 81.607475831644 183.011745064908 52.1576926789178 115.40…
ABCC6 36.2450466267811 237.515997347728 102.664435825756 1288.16697690752 55.9910056938941 48.2107110106067 50.4141974556107 66.3761350486908 46.3845409217486 67.0686846980932 59.323066687087 48.637921422019 80.6501296210818 42.812073405867 46.3515241986286 62.7350659488408 51.2781077433309 58.9064179340112 59.7880758511466 70.0845758514584 54.7651585488082 71.9330467984979 82.7968497044529 87.08…
ABCC8 104.691085574686 201.424288039077 43.1057988146609 757.676008613494 16.8202429098462 30.0249427975065 30.0380226134239 30.7318629602623 19.1223948750585 15.3701586517684 16.4458631959687 39.0809113882132 42.5344410155424 57.6894045704209 69.9298364011626 16.7245105494827 14.1016244681027 26.0310177963768 25.5289525730575 21.3061945908434 18.4774810083804 33.8672888758149 198.907575297001 96…
ABCC9 33.924436505044 233.670588652581 98.6142517373474 23.9110643922016 18.8077060152245 15.3524065251881 13.8941844138798 12.3369586050099 26.0052719501764 20.812310734844 16.0275198522421 6.98935739976977 13.2600743248484 26.8358384055691 24.2590278488234 23.9990461250874 30.8317807605112 15.0497801196297 21.3432886097215 60.0067333825673 17.6322340662475 94.4134345651299 55.0157153743662 130.…
ABCD1 219.082193535797 85.3329085578349 108.090601996313 41.1284582306945 276.987485487436 51.8779182599517 50.8157974544531 75.1081475872553 65.5501050591713 112.432879524994 137.375382534025 52.0489325542685 81.5990943252162 54.077480632087 56.507028426013 50.2662841195614 45.7161028331591 79.8408797845357 61.8885719136234 283.331124230081 80.8484481849945 58.4458249646394 67.7640377406549 45.3…
ABCD2 19.0602490020831 14.764002758005 29.0033176267218 462.931935921425 34.3296226404105 26.5096455453516 26.5161092424421 31.6004332884015 24.5472852670349 24.2792265640602 33.670333429415 11.9375166904138 8.99290484207542 20.3296519795661 16.7599122837565 31.634220706754 26.8725744559791 26.0573722282299 30.7865626026851 24.5567146507144 33.3942532411967 22.0361310842582 16.6063080450639 21.21…
ABCD3 19.6325582860243 237.653975437071 27.7900603238413 19.8980513195469 62.6935167113261 82.2709157961444 82.5051823489613 63.0000844431231 67.5193912238744 57.1108654218012 58.8200317226479 370.253397073888 71.9226180317199 62.8967306337117 66.0148886395244 65.2923436489367 90.1092236355903 80.1876884170132 64.0854294697082 96.7457343026937 79.8720600565455 170.770432738696 127.462252053188 14…
ABCE1 86.6280694310963 92.1406208843039 946.499577946695 104.009415657564 132.351828903725 314.889516973346 304.219178576756 180.008886809977 260.96488643434 144.142024550887 154.550417748161 253.573943195256 86.7546804594886 95.926251142497 100.507940182082 83.1260760311882 106.358609308145 119.036464390623 63.2449916883678 74.6940923403702 176.4973987473 226.861550031688 302.668872655938 199.49…
ABCF1 396.911837702193 440.723630329847 1075.81743690289 187.328962734645 432.019453090058 737.323492169441 719.89444783184 791.292917564691 1451.02644085971 706.105191840304 417.369970450953 235.00467111332 548.651641459308 481.715241857136 481.419106776016 527.420640688146 477.581692016891 619.521172343891 570.091171544218 457.684368735506 497.237315821674 463.617862948503 704.805210659604 426.…
ABCF2 148.486259792626 233.537348942683 228.536806202492 90.4931505902061 141.882792574072 105.910238165543 105.071789183749 190.721189731375 205.008667611836 210.721991627444 180.124123326224 168.056670142307 44.4713919640779 139.221781026087 124.47940710519 197.133804918538 158.569062475588 140.11476362424 162.134305214818 110.987659360065 101.968667497231 133.194900543595 173.868877639131 107.…
ABCF3 118.167512169542 15.4485055050647 516.616807105923 59.051415862783 181.826523758219 367.004726643365 404.218568045166 141.649091372905 118.974733076937 739.980112547181 298.260534564966 200.77329715051 508.804678823614 218.411013503177 225.526573989957 224.619290744561 240.094374682753 222.9401173131 239.18675012159 196.868638799047 146.299337252962 212.381788114809 213.134145405957 154.448…
ABCG1 68.8908078606266 112.244827290448 49.6085515589856 78.2209051446855 254.860078849585 131.602100730168 116.820551987765 70.8429181073288 68.5810154562358 68.855718221145 64.7415762655995 795.634825842733 345.594356414484 119.383396916375 109.234083082036 148.703277296904 138.422918819766 145.737493331141 145.405197818792 277.726523508752 232.527156539132 134.838067576373 60.2065114952432 154…
ABCG2 65.0951939090643 424.147079438374 153.166909531934 1017.72959390819 72.2077055362501 80.4389539928585 80.4621024114357 84.0049475240169 98.8785249543677 50.1423333498774 66.5545567299958 143.562383383167 151.822639736971 154.988595789523 139.191110142134 83.5227299477104 70.8275968669615 67.6957741690447 76.7342173976083 73.7260828477583 41.5025483240108 91.6107595163699 67.4727173034648 77…
ABCG4 146.224395152684 119.370783303499 19.5146023134619 8.5333903671531 21.9123350758806 44.7276405801074 46.7936273262236 15.9159394717915 18.5014944285912 18.2149677609325 17.3923487094042 677.027664852052 8.37464386451224 97.7903057214575 103.871826010895 13.7439122741493 12.2538654772215 11.9919186118431 13.8555236997534 49.2479176284706 12.3718527063386 17.2289053562292 10.5176039714558 30.…
ABCG5 16.6890622695289 331.401449315201 58.9806484535813 139.039232437394 18.5987515169073 20.2400460777612 13.1302628093104 23.2049801812561 18.4797403088946 21.8548335549939 20.9368876019201 211.337658725404 24.0240008219952 25.2345268546964 23.2913075605874 18.0256417168316 20.7637740482127 17.9532131362778 24.7913333416652 22.8942540936585 28.0462565215438 24.1259438176595 22.6339092523341 29…
ABCG8 8.76924534281998 13.3360747262427 9.90673460255358 22.7154262741756 18.1894874342481 8.65717306777212 8.65975659848901 24.3592998709976 14.4860496664396 16.9722301836852 11.9826349154917 10.6481670563526 22.1814672967856 13.8223056773982 13.7618011254205 22.9406194683175 19.5134255861789 16.8977278174333 20.8719753569349 14.8259744762166 11.5734010574566 15.5307789535699 8.39035500122065 9.…
ABHD1 54.805178786282 756.371237139717 41.0916288583112 486.015833064208 46.9083972863771 47.845268283145 32.4360476999996 62.0060266062052 40.2724259285782 45.6015462168913 45.5082015338209 41.2851931162054 71.5750597056362 61.5212000402508 71.7768976212769 38.161626948138 48.1923521704942 53.1020714420032 47.1030912926362 50.5832066081927 55.1653289813767 119.029619804266 65.3703618620248 173.8…
ABHD10 41.5757725770219 39.6003165192317 108.518365483847 41.6366294948158 61.6732778171804 44.6267096768283 50.387734846018 57.5390130536528 53.6152525042963 58.5938919244828 53.922405423745 1270.95922574741 42.1895203403649 107.910284833595 107.291552226273 37.768337852459 40.5613800948653 76.2198869625195 49.1578611803307 53.1118140485473 78.7147542332908 142.222646016901 58.8760635291332 149.…
ABHD11 366.866228430604 404.568194166031 89.1324701883403 820.885085951983 110.880020814244 74.1815378473716 73.907341853312 102.872725887058 120.282870294125 91.3456281379632 165.093620765453 71.5379895704256 110.974887832443 121.896079588583 108.419470942237 121.685361164361 104.437764214349 88.4807655151201 108.247115294352 117.504005826342 117.839046454855 145.619408332462 126.218715456218 14…
ABHD12 149.57135109894 51.9223059465779 270.761204409491 35.8445825523835 52.8106006107857 75.9890658384783 84.4553304318816 99.1887162018314 113.610764360648 134.124337223655 110.689575433299 388.255797854769 166.219969151861 382.192473831547 377.221320054345 319.101543175124 290.958644176685 169.393583753844 200.752097678843 73.4839021707914 70.9960770762536 100.73099200364 111.649412143004 76.…
ABHD13 18.6106273701647 249.03247792808 15.6119639400677 23.5842584746019 51.6357626065102 53.7715155214072 62.3560002821082 75.2221914937247 55.4682884334726 54.650781292557 57.2043251412491 15.1354671063778 207.171766004808 41.2546592687853 36.759825749301 48.4654854648365 51.7540540808655 46.7679439441398 54.1585362848545 63.3735596336979 59.9301957334333 38.6725509030692 35.4765677042691 38.1…
ABHD14A 224.635578069411 166.248809105432 158.099581045249 374.77911779917 163.654341182293 145.994110179673 150.538414605887 290.25953566115 174.535499752762 513.628996946409 353.200786653949 1080.10002824093 78.3149140598163 634.253567570297 698.439560692692 210.778149390604 163.560300508882 144.780536488066 212.385206001995 287.952795582935 174.949444672001 345.303855775439 147.076942752804 27…
ABHD14B 472.30709634236 237.643195018607 140.525973225995 64.6875888528732 101.871059116028 104.493724615643 104.090484285078 230.844363650576 70.8741552961738 177.732960949161 129.965376615741 32.701363014624 54.6137460400243 43.9516917500263 55.0577748993191 161.364954527347 147.344159699994 145.867588651725 231.828277762295 98.7277709837031 108.770540037918 39.8538773670326 45.190851054197 46.…
ABHD2 37.8368638197591 72.1369251391343 43.5698162880798 57.1128885765667 103.102235041294 72.7155519188253 71.5890667951618 78.3253582515647 86.3067076845741 198.40512744904 115.827880087426 28.8334528910303 211.470464264105 61.619502504212 64.0769468863474 65.5933963885359 63.2299902586158 60.9471917259652 67.3364680544801 175.81534726819 116.308437515817 82.2302771381686 131.209706467714 72.89…
ABHD4 98.811316164056 253.495087892899 209.62571631298 151.088288702959 380.206918099624 272.942693091236 291.865631425698 233.066375068078 152.696348223713 413.79332375239 328.688195293348 401.457332010633 956.575228147651 200.492144681307 184.691730843826 196.207089222715 207.510076559263 205.54373631614 273.531470573067 452.70055128533 196.930355638203 143.417344991789 87.272392826118 109.2174…
ABHD5 120.716174568882 383.36708095962 128.862574079633 143.738930847055 486.091194056164 559.986920056068 530.685735606256 258.402174670893 173.414028348052 403.152800518452 290.22985271404 1001.23358100445 1015.36667316476 139.014395664219 138.724596522983 465.183324670729 642.306400759524 542.042048975547 829.411539418623 890.678035574522 452.434498842508 284.172471292002 582.018319939274 187.…
ABHD6 121.097575268567 54.5482775729303 99.731670529671 26.0610941287801 136.966856460369 297.397923780064 299.883936411102 149.397404464354 130.000133789898 271.717881291224 148.309637183254 306.93795397096 52.1889137792167 697.975897083 629.053453168483 676.003566472099 625.261173138065 559.474808700639 595.141546794136 93.3667707113498 200.878438520253 200.610402020847 256.758121655614 198.166…
ABHD8 16.6454479163259 16.6395050545179 47.0154877366684 19.3479250833079 119.041631555186 147.182227419822 151.031565840845 84.2391112440817 98.2749701905088 159.080065268861 170.840982593437 203.701351983833 26.8252728201242 507.686060089774 556.343664225256 258.661861263592 218.02381698799 250.368299878756 254.356145558812 177.190469252814 125.634240089428 72.5144407259653 64.0439783215721 70.…
ABI1 128.387810129637 133.771190631909 141.409590175572 129.216001794625 351.648757841563 124.83153040705 123.921975472192 260.707093791763 217.2433522378 228.621681571487 252.591646599 892.723785600899 830.523815024492 212.053404206436 216.61874287867 187.821160460069 225.090125344345 276.777517163302 211.439311272843 407.83781680762 325.172290226118 188.301033190369 220.535540444908 188.4169754…
ABI2 254.989204569054 58.8162405420037 319.007160959369 88.2778539041159 111.110282523353 92.5536603271232 87.404918402887 188.337420770801 139.553408343696 170.845211809031 171.986819857026 176.735423843657 60.017356896569 175.273594823796 175.783982039362 113.884232594431 119.8222056246 99.0777668147624 102.687027480769 109.41715216145 104.535729982496 340.875553015777 320.054856815459 294.5423…
ABI3 1190.62024488294 54.2086467418052 1244.00285231342 66.480264367502 928.40665537567 180.044656263123 203.779620931942 157.1177914977 151.855853157027 114.918275447191 109.527873717395 714.574460439897 37.9711187698615 103.245994381213 101.057737189692 184.23828917739 189.423027416671 210.639842891631 151.609498278875 673.630580587943 1017.88763444062 145.587081361064 151.902114005067 116.6560…
ABI3BP 668.871247397779 41.7094242828106 25.8019299662694 63.6570548603769 11.6746219993503 81.8427616530382 81.869727496584 12.3953517765682 14.3927344604172 98.3324142421181 238.680956239953 27.1255289800665 15.8880087913073 32.6036289289191 31.0414230329487 119.148036825062 198.878716782488 104.46556188166 89.4640043033254 15.3198071152525 13.2773787421431 136.366708611922 201.60752873203 83.3…
ABL1 36.6264792741823 33.413467047822 87.3750852830641 45.735758471425 36.472578996177 44.7680263236462 34.0642266538932 64.9862212876157 81.8025307250149 178.478484575369 137.570507054554 67.1882111287667 163.104427397312 64.5078918441356 65.3968608773381 58.3881614404792 58.2087382567391 36.6207289001566 55.1227316639726 32.3487875428372 38.4376248061715 59.0534501309577 59.3801043118815 61.183…
ABL2 57.4929814234227 18.9650579318543 604.087047708339 18.0947575788057 44.0800153290767 72.1923651566585 66.8615100664188 110.106704203017 61.862125330772 64.9497278247083 112.645444191934 85.1999976536613 83.3803684304961 48.7973490267784 59.7755307784122 48.8117738584427 40.5118337817455 42.2673661266303 53.6886374651514 64.1123349208299 43.8513925768174 59.5732118025689 36.8415583064937 38.1…
ABLIM1 42.6679164452512 127.04914509434 299.874161594075 257.384730823842 1678.91051685783 507.367178914775 587.809627315733 341.339203297069 276.034560624926 197.666059111777 282.127219100118 406.653187464141 48.0024682820168 1427.53518111479 1398.10376522379 1218.95888803343 1232.30591494205 1317.78918439584 1251.93070842513 923.245126561663 593.592269940849 2191.6132127904 1357.79112293046 360…
ABLIM2 13.2192880990623 30.0498678537487 18.8149280251332 56.0479416067922 29.9496482399665 265.988348311215 284.811236162796 35.5350277876846 32.5748852837578 69.330640217398 36.980667203393 28.2251551485684 29.9820029902145 756.372546272747 647.527529304456 289.117462362103 271.811812895699 212.048294524457 101.353342560758 20.9353393869462 21.506899475589 338.435857921279 182.915932668352 241.…
ABLIM3 144.206360843737 28.5232643134283 148.437136039247 3310.40810524171 52.043383362174 69.2125187357275 68.3157354371705 64.7670598336404 32.9021828927723 98.0288519523521 142.133346148532 27.6532981478666 5362.83746658298 90.9293860125211 98.8602806633466 61.5377115259826 75.5148652686752 74.088048701479 68.8691980331566 26.7008088530588 50.7040657705168 162.08015795063 236.018210210751 353.…
ABO 27.6368645853398 80.6619454190277 26.6087760622269 209.193768918316 13.619236006291 16.2402286568878 16.2453174059529 13.936650676747 14.1501471900712 14.5408868698719 11.7332403655325 24.7971885328964 26.3545997627152 15.1193026584943 13.7094041422549 16.2194563239574 11.6203436681628 13.2127787195455 11.3575043496539 57.4443499344646 10.822052488865 17.3369566011482 17.5333330641166 20.8652…
ABR 5845.23483880278 405.358622513306 451.7376857697 257.557502931725 1024.95305300172 421.31970278429 382.920824762829 2036.14479620117 2414.32813002145 3060.88288326342 3012.03062179191 333.245705826249 1195.48048543986 1681.07880015108 1719.91745541051 920.017883089064 790.001855047043 769.052535870606 764.07598872804 1937.53929579599 1146.93223746681 792.29244232885 626.401199537697 718.50858…
ABRA 27.176063236877 109.229827667806 32.6293175069332 308.495188307182 10.3871913519438 8.697321905927 8.700290994476 8.20514714248823 6.92875706181206 7.66606114565454 10.1155880610958 30.2166245342018 32.2898918901448 15.7092315633236 16.4724212904892 7.26978446738173 6.93670637364074 6.26918098582868 3.1641310896319 7.43241629171289 6.12531258771871 109.464748089756 595.251275805775 550.34369…
ABT1 31.5916865944706 110.668969670839 174.212762792708 218.809604913657 76.068377947782 95.3252417621562 81.3265318568301 109.974163733681 102.074676213812 128.310949293215 68.4438898506095 517.404015356587 300.848646563409 38.875185286115 37.3114912469663 97.1849489129788 119.29130083102 79.800996926223 79.9162702091712 75.4707157447012 89.633893245644 55.0551729381714 59.6187847742875 56.22015…
ABTB1 1298.26205069325 464.098710175206 140.035488466526 165.75481252671 1526.72686116044 180.112632658901 170.842901071572 351.894198169622 198.794851230155 385.327935302316 278.544823125212 394.335745408597 492.893910665989 267.621452448032 265.479887824772 307.856365678282 300.479890123894 377.804853906615 295.021543733705 2384.43791496947 1235.56640982862 145.389683856795 127.890306918373 167…
ABTB2 180.484357882031 59.9733266602963 48.4088594838078 719.457053352041 130.287264029626 122.238052760716 134.751849124559 187.502177043128 162.227984195699 153.357023915799 128.815039281678 2913.46657358514 88.9930267420056 196.13399785326 207.882999268952 171.964179736612 161.098380112149 119.733881714009 162.85231543498 104.260927975169 155.675150848132 139.033912662409 248.979724137662 277.…
ACAA1 179.795644767187 302.806055822273 525.86768827969 207.963555662923 750.564411707988 377.292125150387 382.99570849362 229.59445501716 174.917487692224 237.162625546082 262.062972085902 582.135365640699 1195.59794861622 444.495312851795 497.777043366744 402.614144965277 337.612273350664 336.707047218105 796.605268472565 701.021824108251 904.446947454089 750.172680784815 513.363326163977 890.1…
ACAA2 75.6383420366096 107.812076751516 3262.23912568396 118.264359761878 408.455977486219 243.704052894715 263.068832982246 633.186023059315 543.024868794375 951.430530914693 825.952708013064 499.555431665352 375.436293647379 566.544072159723 675.331422406383 597.585459159592 671.912645309801 273.628867519806 1158.63412377661 375.779072883382 834.427615206576 1931.26746070075 1487.54512284111 22…
ACACA 14.8114532370065 12.6009750977404 40.9234163836932 75.2513517650695 17.9717921364737 29.3445408251653 29.5970550953527 81.2648979213431 61.1126747392326 72.4265969726622 55.5303555384933 13.1891556316289 22.0856230356257 83.0531411282389 83.0848618547586 32.0266192727375 34.736409371929 35.3862175857746 46.48722618915 16.4282265009374 18.6336384438546 25.9924479720712 31.4392372600834 23.30…
ACACB 19.3533680969631 71.4467062166412 14.1689231643644 108.744635254038 43.5626396856919 26.8961273118009 29.1856643648997 12.2769625560201 14.5932485403194 43.2693344466761 26.8400730182391 36.3427286042904 9.13527826731896 142.170485931599 152.474583331802 66.5692598542632 68.4482503772448 81.9610872727026 141.574775826033 40.816086591257 46.3257575491081 197.322403644426 83.6021069314038 203…
ACAD10 72.7699688776378 95.2583505557411 83.1662251998532 97.0740203941772 109.886107592894 93.6551429299132 82.7742192946688 80.9708231860287 59.4594993096096 124.621076841468 113.553179391104 69.287274168865 79.7468666073473 81.8347330879516 66.0094508834238 90.3403854275787 71.2347952706131 98.2175100061999 86.0366160343757 115.051423152341 62.3598924570681 111.891566021716 56.2111470132643 17…
ACAD11 24.5716912022668 38.4847688775856 81.8374941720126 32.6048249471073 84.0538808898423 119.163128145691 113.510916265331 111.839952985793 107.787743886905 100.681277602926 101.847906535008 180.865660476727 22.5027004481154 119.461431496323 115.203433358942 82.0496978358827 75.5632218613518 156.217832846293 83.1168964115662 62.7636224273937 61.2602039466772 258.592457457495 202.930151505032 2…
ACAD8 56.4746817403621 44.9490767948948 86.871478790726 79.5751899217992 124.450434112462 117.00215589467 131.164767962515 136.449008613403 142.981625167205 123.264339570733 136.916441402992 354.796613036495 432.251296978279 179.212909915473 171.584664741714 124.272718242025 137.81947711648 120.165769987614 169.247050591384 114.26410367477 95.5849887807702 173.514533170345 187.617404197629 253.54…
ACAD9 472.009148637879 181.219225049907 927.945348775542 144.954919322987 183.86282332883 623.22089274407 637.421963412547 337.245732370903 311.704016582701 466.897699427909 439.041503058852 425.84963228535 130.243220882011 304.827050091677 299.750622539801 530.702439191778 623.22089274407 660.261924224088 615.521106794438 181.377361198335 187.673593435909 319.365400352636 265.319939667001 314.66…
ACADL 6.24625430701468 1001.40564176957 362.175130765426 11.1869954382849 29.0555625472073 28.0264457217039 28.9017079583287 26.2141580923882 31.4370912419807 23.3726366924587 17.6754036786473 15.7817711183372 9.68359573046037 26.1018708018815 24.640458943218 22.7950560128786 36.1462378958578 32.0725428317259 20.9643638060064 21.9154969058804 22.4668082368333 23.9912493811117 19.6277583556907 16.…
ACADM 54.6941487096819 40.797138011864 286.660119334753 45.682440262103 268.745096992812 296.413518213389 281.78858687597 308.59167992056 330.627085769015 217.216880054851 247.682777535053 276.818260806026 333.126158531209 482.419348071732 450.373061553582 160.869708211161 222.124024706534 179.509059793076 397.772349563833 138.212000666291 363.102204271417 1849.99937348281 1044.47806723295 2002.3…
ACADS 72.424017794856 186.520092347685 1063.54523512725 196.982207251216 103.040743358143 51.4395416121895 39.5826839850574 85.6583783837405 39.5000587939091 55.7672793387292 46.1503253130693 21.4179031010509 22.5854521062016 58.895307927279 64.3682983875989 81.9014099655077 49.944152184902 55.6182595144461 120.644607346865 109.57001893665 44.2967280166872 326.784035903889 68.298815380523 204.092…
ACADSB 26.4270272289242 646.014144169015 22.8047006620304 515.190150691124 56.0903982748435 55.3127530638039 60.6238653338894 60.2174054421651 59.0419937640547 56.3989876073639 57.0504671725136 28.8859315244653 48.708919955688 52.4504409880726 55.9461032596821 56.0351941249583 63.5045360855459 64.5601364122484 51.6529449343003 139.941902515413 78.3338864469996 88.9350576325076 66.3151364984461 85…
ACAT1 76.1863286026152 68.1021675091871 1739.9598571249 99.6988830744505 285.078232864237 323.546203381817 346.875149985524 865.735424065922 649.480634069847 1245.14602652654 973.227134267642 190.129597154059 223.21308355555 1130.7355356481 1091.03632635897 724.407843286496 755.02930274188 583.021667096045 599.525899626902 169.386058238963 410.082771033291 5239.25887052789 2413.46533067839 4859.4…
ACAT2 185.47924986954 149.624839347689 2796.9698416815 1010.23344707204 222.107570246575 497.858137176108 362.130109109845 904.456194662878 1153.89873526118 471.973442016872 366.665399696047 164.231613785721 65.9729688928516 301.002022125759 334.151584294136 215.29935445677 279.677655441352 168.013929062028 507.827463103579 147.819615122007 199.380063053112 141.936251487102 153.137759557507 132.3…
ACBD3 115.398743414611 79.4865376404496 262.045474623919 97.5219471743009 165.891626196131 455.355878102774 454.691361201669 185.294564107512 146.880685136777 180.214036852045 273.777066901861 266.348589487157 646.812190963971 201.02386660828 215.00565830267 203.989269534192 233.383206703379 251.748386031558 152.117772938782 96.8712947806893 213.516851629401 338.258094462117 294.483212416972 310.…
ACBD4 106.871619997023 986.711686186643 595.49765600458 131.03549325144 174.21911067357 136.050320789321 134.94395792983 167.592378447385 148.882192829526 193.306765918412 181.199168332817 78.6210542202583 81.356187329263 97.7949163892744 97.166700268984 219.44625151505 166.274639408332 268.88201190116 163.274342053651 337.867221108907 133.838849321747 88.3583939131654 98.4573211809739 81.8590900…
ACBD5 97.7126169501031 149.667255106484 313.944511152549 302.316486014611 44.4418429901555 39.4504042132789 48.9943689500655 56.30432023518 72.3809382735199 44.2448604786161 46.1761040932223 77.0282331467065 418.6001199358 51.9599276320432 53.600031868376 40.1507965097616 36.2114099264601 32.9778391347981 37.8216546640566 43.8261626846961 52.7027843315051 218.279282135293 130.631901340187 207.182…
ACBD6 971.044137087578 253.422883279056 1370.90120279158 196.635840369552 197.865776830189 356.03461643597 359.057135760483 529.433290699121 426.312925895225 599.351296962207 481.912439201837 1943.86275413245 122.802599234061 342.651055911602 397.4197034255 551.618788926563 529.049246643603 395.455266957146 541.779742159811 348.870184857826 292.268883269614 581.171017191633 576.604049594878 351.8…
ACD 315.478878035296 88.7193700046269 237.024081981758 140.552506283562 258.313223748735 363.071041197568 355.735400837095 291.484572372565 330.437935409427 400.383065581079 335.029863745041 602.904142203739 71.079637004308 263.461831030552 278.522769376729 157.441236781694 180.555696576437 161.791626636568 162.239000612507 309.663640461989 206.18892376692 134.901201252846 206.983732011627 166.28…
ACE 97.403193448136 11.3365011725743 20.3934235860993 15.1536528943405 28.182185336156 25.5339449897238 28.9943523506163 34.5701335725949 31.0050260557534 27.0792841912515 46.4191127391119 10.4398311776113 31.0621985997472 25.5717638157715 22.6580591991775 20.62528602977 21.1488671318964 27.0071769733745 22.2432810491372 32.488229862657 17.785608185129 17.4523988873123 15.5862465005265 15.8139620…
ACE2 14.6938608124991 820.067266349483 12.7787080481425 12.9119399174632 18.1457962044718 23.2849207165079 36.0481021123819 28.6108889157531 26.4709999013775 23.1222086902363 28.4851293158713 22.0532374643369 36.7854238166408 33.9021957544549 21.0881610457349 22.5074925588838 26.5528173813759 23.1961093285006 36.3296770934097 17.2553862995914 23.9796463114073 130.883368884385 121.382549141543 126…
ACHE 49.8625692515662 5115.68794449183 285.160904875516 517.213357941889 93.1437151563395 69.6559191692989 71.3830900028606 81.9955189468534 68.6048327355859 63.4139679277049 74.6009506717927 47.3899199267691 67.4708156100175 124.446056692557 123.110812765485 62.3349556421547 69.5971377918957 70.2892850772432 73.4843318524585 73.4717754159276 79.5405795242755 96.2820972950801 96.1856213264223 107…
ACIN1 136.051943897027 185.723480554216 251.12933929633 129.53791214066 346.715413391976 268.329591391982 270.450055057591 303.843705008816 296.60879733224 131.373309478065 191.039192973015 863.473940710507 352.163183495546 239.134905056253 244.452756514204 199.284563986079 147.460658644789 260.29060745662 235.053894065005 380.24913986709 258.21476469362 216.072004874175 245.362786376135 199.5570…
ACLY 275.171204530595 162.957514117657 1072.01732230196 153.249511675895 271.000858096821 595.830294271204 582.402467995674 373.879768561087 372.137340237308 476.386543127117 419.092407043881 568.217633526349 140.013396920188 311.983255409693 345.266396324569 164.341574334377 178.891802623105 185.996959718918 250.642667087454 227.480107609798 290.262380949328 202.599234060979 334.289132244136 178…
ACMSD 3.90267376936781 26.1979541294928 11.1863476194912 63.9654665185135 39.4833039512848 12.8682541566237 12.8731621893252 23.3541435029309 17.1188849273583 16.3426733375338 17.4546199893556 6.96347362581343 73.1586222769514 42.922772613043 45.5251148217228 18.9904262468899 12.3012480655604 14.6997189004058 15.5868844612863 19.9597400838121 37.3236716317711 16.063937245912 15.5638367104056 31.9…
ACN9 161.405962589396 176.550812434039 507.614656137183 167.748192752584 205.571442409816 244.578668496022 231.167931593529 217.936387268073 185.897027874012 165.644621367964 169.546788262313 377.281913294004 267.614290223995 228.995619471695 236.122945287921 221.593410950009 224.620879663326 151.115249511499 204.696246252186 166.853437355638 194.754729784904 762.840202889876 353.017211324404 572…
ACO1 209.210967971633 349.509227201902 281.610724289169 372.421323726042 133.989921461069 320.085191195854 315.693756020214 683.967925731613 941.791991830046 930.21162644709 775.041525095359 543.100069408995 4760.32370468279 712.523711012206 726.745639167361 346.653929217913 329.969235360369 338.025558199681 681.210718755913 156.784742056361 142.642420977725 1318.71233447984 794.164238856711 1294…
ACO2 110.624290350861 426.699108358598 609.775342855013 143.86664572052 1172.69832493902 604.67130102473 578.458664134578 359.080839087478 358.906724825919 424.106886210285 428.780509326323 1577.71654084818 523.89658024544 3683.96771111902 3956.42168002194 438.20945871604 378.560393077254 404.104643216729 749.448512685493 524.283301337596 620.302609719103 6490.42234307578 1496.08988546197 8079.04…
ACOT11 58.5507653826981 40.0879715315828 57.7265783974595 349.342402626415 59.2271876692702 65.5926106350967 63.637764736224 42.7981226013798 38.7302733583325 78.1081066648662 90.3414113704598 509.052993944032 51.3156596774121 75.4383449695249 73.7777680906886 41.5096643062403 46.8077612484022 48.9756596252294 77.8884030279198 60.7873443854745 49.1763367420053 210.202405654989 110.95576724533 218…
ACOT12 32.4077201444205 330.319383969665 86.7725704107822 1041.85268424357 43.8956923350843 30.2766713794104 30.288106897631 33.9630056763364 55.0860242243515 45.8905574804157 48.8930556551791 79.702426554845 85.7744562440889 51.9718957621136 25.4185206159234 30.6105283143423 24.143564856019 33.2406792623344 28.3464804350866 31.6460814521978 23.5190936281425 50.0257249340164 47.382798612569 45.92…
ACOT2 95.9846040153351 793.978410232271 255.091714357683 742.311458043683 164.189578536503 100.523700544004 98.5760693879133 348.230811642281 294.658166644068 158.340308156188 169.975029202303 437.995915771681 161.281536849301 231.346558232857 244.650347677094 126.509525313454 118.201411362039 107.314543164688 228.624772006467 174.83071085359 124.08537186993 1016.16832830318 524.421536100876 963.…
ACOT4 10.9114800342336 187.868238262025 50.1668938886766 192.24317234687 43.8981775737431 84.3990559179782 79.4570590205133 125.794552723878 136.784415753084 79.9428953478482 69.4266110533049 46.7856325017205 22.910687167561 253.371504396545 228.073669671551 84.7449059067182 81.5771850869133 68.5495895224198 321.675856043732 131.406615054817 58.0654205549313 30.9884233570337 38.9626038631758 40.6…
ACOT7 17.2710197385519 22.672404059468 993.107006001484 767.295586922043 92.5235169385876 58.6903891494163 66.1270778384605 746.824101738353 539.44080811188 522.800416976874 498.771874586864 41.0404169880847 144.692763644452 431.767306405114 379.702247259309 129.180274541604 124.24674642101 99.8353226701647 107.54440278191 86.7046104188884 74.9480379962967 46.537696734174 66.3966903888371 36.2024…
ACOT8 104.621552142593 38.0929229110329 329.574766349825 49.3925921039935 176.410128802047 162.448733322607 152.62995128433 201.000383572331 169.387926668867 118.719644169686 162.990173333563 436.676589053567 55.1914190020696 249.393142001226 306.840027504127 200.396679275922 182.857618083079 164.55484911415 176.640804233745 269.016764049376 212.92701858536 144.729595382851 135.840526673542 71.81…
ACOT9 778.269945921405 99.8360718739484 197.312692425683 105.002112021581 412.398380616794 425.68668455466 409.095734089531 486.036233781194 387.313845633647 418.027330304451 517.911508907007 214.08101808486 3792.9630699113 231.577427803636 216.125705996062 289.084127864856 304.919917233212 227.714599666028 264.365096645432 427.194908731455 525.275221246067 647.244766576609 847.444593386108 668.8…
ACOX1 43.0582230665121 79.4946361415268 54.8246673389277 71.1592625863902 109.64825395166 73.0847350020858 73.5810241392795 131.36541811616 93.6789850157969 115.860719972913 125.626849614005 60.6009261162059 1646.58632142366 79.8011260610589 73.5858021526956 86.7955494092395 110.073539103778 82.5934110055347 86.8395780745261 147.852251250949 105.993246763884 88.1815487546561 82.1540905829134 98.3…
ACOX2 121.424092249111 152.539579558329 144.675191215951 180.122802758702 27.0536356279345 56.1620439841526 57.0309283505843 168.599978648543 83.2934704944335 364.581093088605 255.403473086191 187.716321488877 241.437774742216 223.739509591331 223.687644094308 96.5388169972106 109.639554822596 74.1807532334247 313.481284912092 27.9988485744993 25.8002251424768 640.569967817904 276.634373830969 69…
ACOX3 72.0849108850492 36.2979741293353 319.514265914419 41.3755542328001 157.142936858703 252.791014520324 286.507392012081 206.240507822482 142.128736477375 292.013049217356 185.785582022113 206.817656154072 44.3143126762561 147.016973170018 148.868055507661 192.677090216387 162.015758130306 267.915698065126 290.544162413083 186.224677934776 99.0755338318594 165.309366132459 139.339186772617 10…
ACOXL 8.32914693608919 22.5220834848012 7.64697322418895 57.4194658420101 16.0339838253323 14.9544825291448 14.9597624007972 15.0763234179034 20.1499207698775 26.6918618419006 20.0243811154967 8.27561533948706 8.8635378942094 12.94520000874 9.54924956239889 16.004571543916 19.3603292453867 15.3880638761515 12.4609799141922 18.1324366210402 15.1754909781985 8.56147606677846 8.80102428587142 9.4439…
ACP1 103.105781188576 101.269394070044 616.402215810386 85.5944244880233 250.312259270117 78.2647395447139 76.647270732116 223.403292589305 196.449771781309 97.3343800341623 158.621348001028 457.199703641135 68.2137352637461 195.717021199126 191.744375932328 78.1806165290152 84.0030199101782 59.155849438962 83.0668310957629 91.6828727364332 127.637832240842 314.345437147309 337.105323079175 277.9…
ACP2 32.6482770810448 11.3080458925785 119.960039464516 14.3706631112905 85.5983714627823 89.653905743292 88.6040549675871 87.7214184348994 125.408737688964 250.504949123953 129.275871890197 254.06095426608 13.2112282867577 98.497936725394 106.086746623253 59.6346498972844 68.1767723884939 77.0827041738294 83.397160628818 70.0936321152045 85.4767270263519 62.4007509949315 70.4008546211953 53.3375…
ACP5 83.2361213539062 55.5392050317272 1400.90084674891 280.092913092512 2539.96207203208 719.759437909381 715.951470619244 136.597849361793 110.108738123247 155.651417827676 138.775557285142 751.761039786846 103.861931750881 74.4519654059278 84.2803763732986 981.78475680229 1155.36723478205 1057.80854392335 1136.67609166349 364.943593752769 563.976612033259 80.027614608801 92.8265912868373 59.39…
ACP6 27.2725655099786 246.493934893472 35.4041881357526 20.656028581303 58.6001920193648 62.2482088254873 59.5723369028449 716.229480389817 451.437357677237 87.9788886665285 59.1183527343751 16.790890749923 19.9163555060815 43.6821967360733 42.7841224678763 86.9467618148379 79.1245402036809 71.6686688575727 198.793040550222 30.9591335036142 30.032485851217 87.5145319000989 25.6340084128666 95.154…
ACPP 88.0279194910844 75.7380587708587 13.3308472549588 26.1847060901734 71.6618765448132 75.7121248514446 78.7483612086497 38.9486045678908 33.5896676257531 69.3799064805283 36.2167625498616 46.2694107147397 54.9724831270566 14.0732202213585 17.0751290336868 133.076451867377 140.82574969436 187.341632733307 79.4479649944004 74.890255778609 92.277035040857 17.4447420406201 18.4763530554931 18.303…
ACPT 163.612493459909 161.582489615693 118.036906458789 68.1988986217241 52.1598544622668 55.5148688911099 59.0550669517975 47.6146504689444 47.2112417160814 48.4285748395725 39.0624893682271 1221.53198723422 85.8873332909976 45.6325747407859 34.4433748671286 49.3625975095909 43.8698858564227 46.5266612901214 41.2119194881666 242.081153004068 52.0479863085413 109.840430168874 116.724532661917 87.…
ACR 67.4907581000636 85.9804141050484 44.3109208234558 161.642329491781 43.4210889540725 34.4197247487005 34.4286925433168 60.8910957405283 59.011901802362 46.153220885281 57.5171531088609 51.6813988257161 54.3664755307174 34.0249277731955 26.1174707699693 36.2126669185085 32.9546537447389 36.8468372638755 35.5310468019588 41.3836618169087 58.2342452978103 53.5138461479989 36.5829380648665 71.045…
ACRBP 33.7939308061 74.0642381484609 58.4895634903638 339.514169838799 811.720609869015 117.915803694752 116.808794730015 106.182867877815 122.695643146525 90.1461131255412 91.1878101050749 90.6125110929719 338.390237047898 31.1519441558643 29.2885230055741 132.294246297291 104.968295186228 94.7328673750728 113.51628865512 778.090413260709 553.597299088646 24.3620558096729 30.5244541644539 33.604…
ACRC 28.4083542740927 19.9406582643353 501.556834206861 21.1788040408936 126.076795085983 131.414180007378 137.253630394023 132.812648283072 115.980251695476 143.297498731628 155.357070318711 326.70110690118 290.805300018013 74.0543364444329 79.5718269664046 72.4866908757666 73.7177248607096 86.1026792431542 69.3867049152355 121.672972170443 163.909933484018 61.9497397508302 96.4658679989081 70.4…
ACRV1 10.4192964015238 18.0186624894544 31.490532873613 43.3144199959385 13.6992808926036 23.9205332428897 16.7435491215835 17.3070238852182 17.7853404416428 19.0937688101371 27.6802588656956 23.9106055858601 25.6969932126142 62.0155661630359 67.7623522973571 20.3889637832639 15.32987840053 13.9015912874996 11.5663273520499 17.6532489959675 10.318451908565 12.6163077059409 9.65857909365001 10.889…
ACSBG1 25.6936375316839 52.0922716026156 21.485547557076 294.550210614513 23.4248197730211 35.8673428239601 38.6737193986244 25.9423520744286 21.7607311606689 28.5965735507444 18.2209702495765 156.387579652617 12.5220654179907 108.901154430959 101.161125301296 126.286526563412 99.445395666375 106.648314979543 578.456784460747 25.0894790322347 22.8397516782204 16.0617423526206 18.9936708384404 17.…
ACSBG2 1821.30079731919 29.3742574129524 12.4703441281374 61.3797948757743 17.9004468227767 37.4605496377635 25.7200013571758 38.7832670514743 26.4237074680922 25.1183548322088 26.4547781150942 12.8847849474243 13.57810866279 31.0073641285742 29.7280365599451 28.2455985903245 28.673332636174 21.0868528996369 23.0968807971877 33.0524365345484 25.0942628439576 28.5995488923173 15.9631830214836 28.0…
ACSL1 199.327484306451 256.840799500841 215.181494670509 202.832457535961 1177.2669172297 1754.28606338244 1695.86877032601 150.931684428782 171.811482489513 193.035618783824 128.990082573127 249.479478950597 6342.93836049511 475.590611642029 480.067728371213 901.820781722051 1010.26605418274 786.740661886206 2510.10747296948 2850.40218340812 1843.91381021289 1018.20800112099 778.152816111841 172…
ACSL3 116.83810013087 107.283173095182 253.435055313863 148.165714258135 139.246871204588 100.895219535776 99.9836135595064 425.020432322662 304.094564352488 220.561166327895 209.088824854528 148.413663376596 1738.62618156246 198.17238602455 205.165114521172 94.5539872897243 113.893579007122 86.9206812573305 84.1949906184451 82.6219980766671 236.052173800013 332.360240165115 415.575950683579 390.…
ACSL4 80.67020930457 81.6011107838601 126.332751064448 84.3902085832125 172.155247502451 129.788810690455 126.080020741015 220.30837799866 200.322435127453 249.599784625788 176.708659163314 134.896452324231 1441.70044409227 154.245326053514 154.211281917796 118.659043373801 127.005167271416 123.704898997979 121.745067955913 179.231292628066 198.379735807183 166.169521635963 196.162218607618 172.2…
ACSL5 75.7362974554363 66.4910627577545 96.1717180024415 4.89181406780756 242.831379412497 40.0379497231093 42.7427113000724 26.9061963695086 21.424946053657 113.373550687633 70.7599524146042 29.5179401231651 145.170640338268 27.0619733252146 29.8188902349546 45.8935859492689 61.0187317541064 50.5910362300527 92.0981760203016 200.022748955779 258.168524552795 25.2983270151331 30.2233126414175 43.…
ACSL6 37.537594477389 104.997727048622 26.7207629301543 31.8662385661327 95.3539329741538 26.0771832392885 26.6264985494976 22.0299397091352 26.9712678163677 23.3178335059805 22.1876987849815 26.6838541600448 6.9037243504898 31.8176342792678 31.5602891053544 23.3876181445808 20.0040082584067 26.0920649734303 24.6779827413072 57.2777203481138 26.3047020241382 13.211495096356 12.5251804142762 17.19…
ACSM1 8.9431249731167 41.534098966522 11.3359320604269 126.909567463905 44.9782087888158 37.4710432484209 37.4863558606861 29.7561663900702 33.7354311407219 20.3354914241668 31.955859034967 11.9117955718669 12.8966260807491 23.8458415363976 29.0689888880429 36.3672477116883 16.5568158009417 30.8540231758111 28.4313328152044 34.7338048244348 19.35792273739 12.2267131546083 20.7640720263175 18.0725…
ACSM3 24.2231533700223 45.7582437854761 67.57654521896 1164.17865034326 45.3652795642485 26.6813001037246 29.4814935425364 27.2307896664527 24.2683784398946 36.1061965524701 24.0294460974089 23.0051009983188 32.4091819203974 23.7731765964466 27.0644532629669 29.9845238875267 33.0356178836344 34.5160291563775 86.9208182837682 21.3689383411434 61.1557397991075 33.2503488778916 36.5083930161661 36.2…
ACSS1 1509.48166269208 37.9911375837474 186.306677407202 82.725588398064 245.020470089892 100.448478885982 95.6001936537509 83.1706411781181 79.4613258825529 55.8251885301923 28.4780527682426 623.03064963828 26.1751009965392 304.785966333413 241.990312252883 137.874098282508 130.362229361965 189.549445076724 147.746451135881 280.081905609595 201.98754073617 127.659012107752 103.41520342819 366.99…
ACSS2 108.547294352092 41.3216742303957 27.7632688435694 36.1037882201042 135.503913034618 91.8164851088965 89.8516056442778 263.157111142556 143.34403673095 327.621875914449 315.39546020072 112.201877559107 207.831268078283 254.308408747912 265.035093626123 167.251657056852 163.202399155804 167.797627270177 398.912435132342 230.547879613881 141.013562409614 341.94348653412 199.631422401293 323.3…
ACTA1 17.6059400828984 81.9137992379359 33.7921282674533 175.4394807466 9.54094968474837 73.8375510169319 78.8836558066919 10.7552352175999 15.7667507762201 5.77122730580199 8.81413641871282 34.9534046490196 36.8988977499493 155.897100193844 153.964383688557 349.804034303455 27.1977339240969 1234.07762846334 2253.9377006892 15.4973486997468 9.11263217882599 33266.4944401336 20700.2249920109 34959…
ACTA2 1857.98584581846 37.8353485314987 296.612641902236 43.4711228392501 107.343878378521 373.246972495423 369.412540773592 41.7735508823082 79.4441222351862 1296.76584491323 1021.57868314513 1575.74092226267 117.372181335395 1213.11432731105 1275.19939558702 1715.8143381339 1446.07211329823 1884.2760021197 2751.21648851947 136.435340043745 228.424415595668 7661.76044906421 14487.0607391768 6070…
ACTB 13087.002519202 7664.30226695132 3653.86955471546 3048.54678334003 7034.18551800462 7253.44016154543 7398.3408021152 7253.44016154543 8293.06848284308 6407.39500845707 9443.60422406918 4911.26849009528 5830.62585695394 12279.0034572116 11682.2691133222 5292.62436249604 5133.52750467827 5778.68441567448 4762.07389581093 8293.06848284308 7989.88209362635 4897.78187768593 10021.0710537088 2983.…
ACTG1 9911.41952457655 2718.36444675641 12381.7154443457 3650.75916121702 4849.99212401001 6683.19180040825 7553.72297995405 8855.62256129592 6022.10856666614 11233.2116924533 13917.9215327782 10883.112754933 2005.06544867177 9871.5681262467 16490.4174946543 7553.72297995405 8384.58257060932 7343.31426549486 6683.19180040825 5301.19273465932 4494.55399920584 6359.65386157658 15406.432000084 5348.…
ACTG2 552.887700039267 56.6647327803822 30.3241835098263 97.021689405589 13.4685821407245 410.896563345075 420.359288366846 707.932972941732 2995.06669110763 16.8129925004261 56.756840969334 31.0563451920854 32.2671429572975 79.7255231134444 82.6550115079168 1261.27872799518 450.993051503253 1965.74608313332 2576.06258230977 16.7773727193389 10.701095792571 1303.71920157532 2375.11303783979 321.1…
ACTL6A 366.920697936529 167.676605512349 1074.67711459499 223.50120201301 360.741838027718 468.732965054274 477.237043138405 745.303642282687 697.091017423704 609.705679775859 626.845236365331 792.37617933745 165.026415128006 262.425821717675 261.174830462924 369.109304441598 441.752788445052 329.866919369213 331.995543294235 364.17995569943 418.07891806444 461.119092113458 570.757608823755 459.4…
ACTL6B 66.4940683850741 646.024259608747 1209.19333008169 554.236157167992 70.2085189837114 46.5193538551012 51.3746511029513 79.2764170042322 61.8632271964691 60.9606034629143 80.9144775134789 70.155334612056 88.0213036821975 282.196760915304 331.690099050265 36.4971613001089 47.8315851501144 55.8367934456211 62.3623021196661 333.385283504081 56.4666874697089 96.6439801960417 80.4628138130952 95…
ACTL7A 74.1376406716562 143.680639162398 30.6637294809176 541.749673512274 61.5114251389602 66.7231549767937 66.7522736758972 108.530803964749 48.481668910417 64.2432660965725 51.9363813697857 27.7957148415099 30.256566719491 34.7097781076852 13.1492811955234 27.8912244840875 33.8460838491151 46.168259530563 35.7526448239214 32.8376273028435 79.618235534268 33.9659968231644 39.6546906487421 57.40…
ACTL7B 26.2000497930629 32.326098002818 299.678225865014 50.491900859333 14.4392215355762 28.7587372530335 28.9308266441539 15.2811079470375 27.1318575543601 17.3773621032903 15.3117521141386 9.14908727360312 20.5262861538629 20.8743358915574 26.9440159039699 30.1897437370555 29.5124325859639 21.9942876934782 36.9589156674788 21.205209632504 29.5770898129073 19.780889360238 27.0252042538352 47.58…
ACTL8 23.3667865210075 95.6909331464717 18.5394198768185 459.094748191329 52.5359695592288 21.2652250518102 21.2787134055919 27.3394965011203 18.4626702068572 23.0773180304251 52.2487432912623 26.3890666249428 8.86917977839494 35.4553504641193 28.505852679856 104.938875538404 21.897718757943 14.907460998773 18.4793911799222 62.7221083979995 43.56267593535 15.469285653636 112.582173020768 41.65169…
ACTN1 3082.37251284232 804.096792045774 105.42816675509 179.727517894774 2721.20674239445 7455.43750362071 6701.33194784856 5239.9317582951 4238.89427653384 1586.8079525913 1246.86636465605 261.552235369473 4142.62623377993 740.856267842028 737.426287196527 2485.52260566699 1194.33078818373 1950.99401271024 4229.37855268443 4687.06241528874 2669.08098080331 659.022974189571 1125.56101555793 549.2…
ACTN2 191.921725608118 41.950021986408 7327.97979497072 107.682999608526 7.70907043173653 5.9900020660342 10.7309193741147 7.0144576978188 6.43962023940268 4.45672328526855 7.39046491335301 12.7364644030866 32.013226740143 281.326764030727 337.214242290467 7.99487740594098 6.08759346427621 6.19359157777752 10.3983647717516 12.2851165012905 9.24531091251293 4619.52589991836 2079.58673578192 11437.…
ACTN3 58.3911363699798 864.050451448427 172.078622007582 3497.28939312088 92.2704496301195 40.0684512531644 40.089586679735 30.6709451221888 118.183537858136 87.5543556199529 43.8727734895689 193.634782134451 214.54157612188 116.871743986243 130.035087631612 36.6445254296353 26.8514437660694 41.6478906328647 25.4998190543114 68.6855515282416 47.1313609722996 162.736346122367 143.677997225417 238.…
ACTN4 130.287708991156 170.484005085549 435.48547337677 150.530238603127 319.302233127209 321.225099465855 326.941816774375 587.320841226258 493.81485260892 394.292697781885 611.099479723677 977.090613361537 746.530875995266 263.561926989527 246.049697730242 453.438643438184 377.09599348633 569.452777500126 430.701607201449 290.141330483201 290.209763988555 258.252891100603 305.335094059263 314.9…
ACTR10 365.313045867993 398.231813090402 795.029647783343 372.908095807108 582.326626723625 493.953490577847 487.254319116581 632.146282282272 524.959739957287 964.528145403332 1136.05398864955 611.247103866668 5171.12315801748 884.001084293945 861.167210883227 311.921805554505 421.055337686561 461.92110347441 242.808299424266 307.68824391817 460.625376814252 861.752456265658 1100.37225744544 117…
ACTR1A 428.56141201148 97.1414225420681 203.741692247215 123.188847744208 372.271133467683 1051.76272069604 1018.73294955604 294.010146675203 370.311076631134 601.879481024786 593.40927929012 199.303366757304 394.955355664227 636.252882567992 659.088331925132 548.018827203617 525.145194414508 505.63446709419 542.617295103134 654.700587884924 378.741307438486 366.268613951507 418.195259952057 268.…
ACTR2 320.665951472849 202.708873194579 416.218116895384 127.127369800253 614.947708633439 431.841587279483 400.36230462357 422.544812835016 487.190122295995 98.3986282007968 267.771694973481 408.843090672038 809.390251495113 279.203785377868 314.780320020144 189.411836483228 234.722732154179 252.174861227526 145.31544370092 606.770845362364 1001.74566460187 529.498616444521 625.500626568762 480.…
ACTR3 685.616963956962 130.91780049645 862.785649951623 131.596278854148 1162.6371567603 2101.97886462013 2637.77807713243 467.403870980273 418.796969304472 432.833793274785 600.196352948509 296.510964232631 809.806919259976 525.699148138213 552.056447731362 554.664920611004 778.118916673572 792.365188747627 539.76498513668 1430.65660032755 1562.44911309421 583.736423306274 683.081404730764 755.0…
ACTR3B 40.7826479163655 1500.80200617605 124.051264479481 46.1604150181358 67.1377480674361 45.9870046403265 45.5348431615982 80.3423693209773 117.047483315847 48.1178328615688 49.390346650826 35.4957666879637 69.1892843889416 190.261044595702 189.541257130293 75.4623806079541 55.1836357162181 60.4207091145681 95.6832920096348 104.26004005056 65.5527789862438 69.2939452343889 68.0216868116925 67.…
ACTR5 223.666440484982 27.6778940751826 306.521317844818 161.027588487979 147.498694167614 258.17377939213 249.303148146842 176.486388348197 170.684558818445 119.862282087101 83.5587900178076 313.307276882852 23.527685404957 59.2891468630254 57.0322160657962 164.451433862054 117.647224474384 176.818630889057 110.870223762603 79.3980988525274 130.847505672169 54.0598822838073 64.9055153369185 34.4…
ACTR6 182.007837434215 142.71771084491 1048.80203873796 153.136144105941 233.026719968272 317.464066553015 296.942861519389 182.518034656099 201.922713408331 193.443006443362 209.018141188463 1482.93844652107 155.41217949531 361.622025591017 374.327300293584 152.054181971401 136.418437114993 316.272183568992 181.663402618881 98.8756877541822 268.537165885161 416.2401121768 384.180054973813 384.35…
ACTR8 112.79887577207 43.0894961223271 120.705405358133 46.6525083643919 100.792780243724 112.178009666213 113.977400498864 130.488389451144 124.595396566652 118.141759908977 115.683129361674 567.121024447745 49.748182682509 123.131243845139 118.718264823299 99.8473007673729 95.366734909501 96.1925355145373 81.3535495391295 87.3513549786151 124.330297902832 133.831099947168 130.587678740236 157.6…
ACTRT1 9.19639092316321 53.7536792230495 8.43127790657785 208.511297911229 15.2597777491513 15.0614760431401 16.8671303091344 22.8623756591353 19.4096799265354 27.158714347362 25.5465493188912 208.660565916607 273.543967348205 63.0530691542156 46.6156000972559 13.1452323427954 11.2181623890695 13.4369857835303 12.4821734265294 86.4178362225205 15.3187154625517 614.703856700831 266.231667391003 24…
ACTRT2 27.3138340723164 232.070456551883 62.7023105800759 363.517511012273 37.8058383368543 35.0168886577102 31.6195502421806 38.002105469817 39.3657595872325 37.1736635912275 37.1033199964278 24.774317206157 47.6684229967569 35.3511184666599 26.0968851120913 34.795445892829 31.7025443533695 34.7143314019401 31.1784066914009 58.4498356848608 36.7554280030623 42.0464262945858 43.953642060576 45.89…
ACVR1 109.157370801124 67.6710922997972 132.563545440382 81.6308498121631 81.8012945231727 252.737267645883 243.696278533916 136.567745399441 84.2296493561146 307.388688783946 254.37762746356 1597.36312305031 101.654022087576 273.100773143364 279.153504495982 344.081693528413 348.446832296268 214.722893414375 278.4176496982 63.7790970676244 160.551630566714 252.525729503021 402.917929224154 282.1…
ACVR1B 62.1138617071596 64.6166593986836 68.2494065181418 82.1259528359089 61.3497577846652 65.4475567380152 62.4518984317477 94.375688752899 104.67353818199 120.263123395729 112.673877064752 215.974787401682 182.135068087565 86.4870557089004 87.6702986360353 80.7425548240314 80.2929537519409 68.6516596737332 73.7863989917223 86.4684026611469 80.933410396477 79.478353959034 86.9552807482263 78.81…
ACVR1C 15.1101850626298 464.770195420457 520.247952753602 38.7637581880006 46.667935302357 26.957871263015 26.964798114312 81.5241731267079 41.5567020000501 64.6540689382479 64.8601211556227 14.8126182848551 155.394089686818 54.9818363872031 54.7041562682639 45.4015741173623 40.274892271669 27.6148362273493 44.6157735230789 39.2471054825711 44.2567569554853 47.0413185871467 56.7792973166886 60.96…
ACVR2A 17.067452840092 17.2413759636996 18.2004749292783 385.561707224042 31.4838497758183 61.9551215942132 68.3934183635828 32.1882268061735 33.0499380378841 29.5681606729165 26.6181382841408 53.3658868933457 18.3447691846868 39.4462621349745 41.4556720148089 96.9416684944691 94.712625190002 92.564868355335 70.9946205432353 34.7116135984741 48.3756029968335 40.6575813713893 35.9169384662446 43.8…
ACVR2B 91.3381099082143 191.253882051254 103.614108316891 349.9491341839 52.4513714940248 68.1207871405925 68.1377470994559 85.0620234316217 70.0638887429801 66.0146740961198 70.2988150207498 121.539791983569 127.567022306349 74.1619747445448 99.0223804502213 52.3232889723282 59.7442617650254 71.7452323229987 64.1884088102273 59.7092591799656 63.0006273778847 49.1393556291337 68.0236075527692 51.…
ACVRL1 100.897706071559 15.8252891950066 20.9140048005065 20.294878509652 13.1177238037086 69.0030355219798 74.4634001303522 11.2218619910568 11.4650924444422 401.91006923889 238.993974462881 18.2917702969924 150.483294276095 38.6181876849962 38.7317185384117 195.855192451209 174.639719814749 112.055502857909 188.59451883394 19.0380605635774 12.4937859699568 58.0504970625948 63.7420918584958 48.9…
ACY1 74.9651157315167 86.2715726109187 1032.39826501925 128.285030921468 125.857869265733 285.356319252593 277.508885079373 265.223939454996 215.026176837899 329.347249517298 258.427062339539 114.747607603325 117.999161249851 247.741078946664 236.45451750326 107.033255979615 108.632136195759 108.676292346145 196.452651712266 98.4361574983076 91.3702445207998 247.986306898424 224.094136018737 212.…
ACY3 20.0683603157111 43.5534419319914 31.1273612180866 65.8207406841705 60.926410851267 50.988257174099 50.998109052026 51.0741012425953 45.6379011325084 49.9334668002839 47.0858043350622 38.7715300399298 1485.12952850411 60.9836972788641 60.7792905769637 47.7398827124607 43.3581949341141 46.4400986200591 52.8081489070543 51.5697138382297 48.8753528444274 17.901727429828 16.7101037677016 23.9179…
ACYP1 1310.27140999975 189.715033869085 383.04755846547 136.731165061355 202.903117664401 251.888842071716 241.988018792162 524.567510691668 639.872631566285 314.838593362815 300.881108106057 96.6448013964005 106.531240748384 303.589123763747 288.832665498527 168.877725141326 180.042333410528 215.21523486329 173.10014186988 102.198929744598 234.693769255372 243.976335565565 276.034051213396 278.2…
ACYP2 50.6254163907157 55.5418019833147 207.395096323145 344.292842090449 119.121516237204 92.6613906584455 99.6162540898014 114.849149329634 160.289754730542 264.461974795519 246.842435834188 46.1683698814601 282.231124699909 352.645591393182 373.889807205897 98.1438894753985 114.654539622119 109.67626472122 105.821698676498 120.129495059083 108.453425711305 428.642232880533 282.076003315957 447…
ADA 2780.78283092535 65.4964240854354 4158.79587479804 74.589905612153 1503.4163083664 435.451263366783 417.337080477411 1622.72840918351 567.463721273981 1529.76477812461 889.800727274717 1679.94549991867 79.332226672993 331.781365914653 331.437487533605 300.677841686251 224.620404504929 334.464448568762 421.354812728322 910.320754837022 1416.7205457965 330.205003243655 335.573634048486 203.3274…
ADAL 202.93025878624 129.645748998681 56.8708065963657 76.8517896814412 58.7115246387228 47.3110947964996 40.8787485191019 57.8224725023913 60.4032005580369 69.3682424666737 68.2628633851421 83.1604674364624 33.1122417308095 71.5746726702074 75.8005546424193 51.3473078710321 53.2776193477539 52.2849620385341 52.751823788399 61.9340851011758 56.4780960489958 157.227199681054 77.0655669320835 159.1…
ADAM10 72.5733238683122 42.4016626774371 37.463669698222 62.3210272700185 197.908941111369 109.551643074824 112.152293445382 173.669330992487 125.036303306304 132.979393217441 140.80853695404 398.32252566413 849.637015765904 59.700093979481 61.023137869491 68.6321963837548 78.2949987234244 80.6407943270482 61.222187996134 198.312142428815 254.850497806114 107.294436314356 123.590579915476 123.676…
ADAM11 371.135701327042 26.7658731077663 18.1291080716959 44.3473472378745 30.2106890924823 16.5789383458404 16.5840906775491 18.4668836421889 33.5057490772789 31.2611203086925 16.042718933991 20.7131645389811 32.4129475508319 80.3974162720221 100.13413046964 33.9900229047536 19.3153267047531 30.1362633224079 52.7549463171162 58.038844490466 51.1405837060595 32.4656108750676 18.2956378573738 105.…
ADAM12 128.336215335743 4604.79856078058 11.8690992240853 1251.2209904143 43.52190368698 21.3673852060754 31.9520294850796 27.0633786441868 31.8541282301633 91.9041405535331 74.1609664518173 74.0539044709867 12.9965174069568 31.0414185181221 26.9390649708256 28.0465496753109 26.1681960488459 25.9643082852342 27.8226676892629 39.8299163393036 30.8790053162937 35.6764614338512 33.0621834349873 28.2…
ADAM15 714.185563953009 102.503936510831 212.422656841973 85.2008150780692 157.365693618444 179.652315261664 180.541681532853 158.537975379147 131.737820270104 197.717662329008 258.918626573664 420.611229622676 89.9280105492971 145.432826306917 142.550811335155 421.562805447484 284.342719442658 361.936367004744 468.278789062803 152.742055767508 106.315508203731 137.040376701104 188.424576492008 1…
ADAM17 350.516038471629 101.452921087679 102.453554456058 111.820552594431 290.13803609481 239.488877194249 256.962928505755 186.378525069505 182.477463552915 206.387301433884 208.318659030862 84.8927451254519 1002.63275120674 155.767629401649 156.818154423157 238.763916765045 210.470692475981 238.343266076368 308.108328449097 271.589742182762 320.389980857344 185.884293249981 193.831090746349 24…
ADAM18 22.5161705758434 19.5822566946913 5.880049786572 55.5325315750969 12.8385694149322 15.7485092441085 16.6247853676338 10.776462429624 18.3145962113343 15.2997627466877 8.46946347571805 6.42088080901584 6.93093732441281 12.9328484070471 17.2188771292201 12.2823057436125 12.4975620998067 9.59823618983001 9.73070886723437 12.9659324082578 9.68685642560192 10.8355479305179 10.4244622958893 14.4…
ADAM19 841.168244089047 143.01801786971 64.8767846850633 144.199942985927 208.930287367515 61.1893938942766 61.4146257391773 790.259328724981 451.339043977676 91.8586710650627 88.6775703732286 88.2236383322324 124.923778830774 88.6843754920702 87.5107804437212 67.3804319982315 78.8770866159359 74.9265365598443 78.6214732454323 402.72484212227 173.492899425074 121.418168844123 197.532007839858 108…
ADAM2 14.5703159555368 50.6665275888996 10.476755734923 103.559654714385 8.34942256812056 12.7837335334036 12.0450510495703 14.3202556336048 12.3402859151508 13.1221747800545 20.3421288067571 3.60779963685792 4.60810531275933 12.7671147133506 12.1135325027338 12.1332481942409 7.76783798128699 10.0960068727919 9.78674521034007 9.42503732044816 21.82724682544 12.9080162722995 11.7139431048754 15.01…
ADAM20 27.1245850694617 50.1262044910252 8.71390910046301 225.42965963613 20.7900852462481 24.61950896161 24.6316803608249 16.9424869102656 17.9152692687703 20.6800494454013 19.8460772212971 7.79654823966402 8.58295331592829 12.9602905043882 31.2480862283758 18.2375457524832 23.3913608923281 23.050976557672 25.4241954993787 22.6809462321972 9.84616193104335 15.6130399259499 19.7430283878613 8.686…
ADAM21 69.5769958154951 634.228112665225 100.880233024471 3078.57929436464 31.2262618682381 26.3019075371743 26.315571192237 16.9350929769064 22.2033066223616 26.5012836278268 14.3532234034419 89.7515707449692 99.2877886896837 25.2005293442158 23.1043755686647 17.7443285809141 29.0635999557768 25.5036406625619 21.6612189812491 24.1301613701547 12.7304389132174 127.344965487341 144.887803968195 92…
ADAM22 15.2519361747962 18.8002701379323 14.8367582552521 25.6717858037416 21.7606243607138 22.3418533852734 23.0472791325456 22.8716973967221 19.9917331505819 22.4318722520308 19.795336513505 16.798186127842 48.1358079237176 27.5304419809908 24.1227245772435 25.5410292276892 21.7468920704288 20.1100916646238 19.0971773130676 22.3186820665381 18.1945746825706 21.9992388824397 21.7854830832933 21.…
ADAM23 19.8033480507282 75.0768338297179 39.450247809658 153.865745123136 17.6625222236925 18.8723529176232 18.8782759559965 183.569325919489 61.4713753185896 72.1672064243332 353.999030702389 52.321595918797 55.6131642051611 456.644940780079 409.960904236463 30.551642320284 15.0598931741918 33.5599900003319 19.6764025084136 16.2523756105459 21.7298539583998 793.383105981035 172.74250034593 592.0…
ADAM28 22.6098834602975 22.9766076934357 19.941852364823 31.8726348430282 99.9065939972644 34.0501024428146 34.0597279851522 28.0518166355395 35.5365210705839 29.0748791019797 29.7613551983437 191.811423319252 14.4656539278014 14.5544424569359 20.1570171696365 33.8784229930095 33.3076307875928 35.1237939927515 31.4843379130304 33.5675102007703 44.5421242163821 16.5959722924737 20.5267662920953 20…
ADAM29 15.7052870923588 260.06713622857 36.2698506000455 22.90815117143 16.4185256213737 14.9680250615845 14.970171745652 15.4545844362302 20.1989447124763 22.1696772617147 18.7680855269076 16.3897872447032 23.7522610086318 16.2678942973218 13.9391737684745 16.5779203049369 18.9357357881584 21.3405593401748 21.5595088750346 18.191713083774 23.7508935989531 29.4583216172547 27.4716412657466 25.534…
ADAM30 3.94941742088179 22.9664617255468 8.23466624000349 72.7474314367006 27.2973043756477 9.03391795995652 9.03850137018237 11.5821188012007 22.8797533034448 10.4968192658359 24.7786945592995 6.44569467371382 14.5075814458627 18.2163276981307 12.712668217044 21.3453183905867 16.2928136122627 27.2144008759429 16.9245677524054 22.545440191159 12.9018526052649 8.2448841769928 22.7772594587993 15.0…
ADAM33 1055.53181041201 162.947998029525 86.6967080552586 375.309562482105 65.8040160841987 92.0242479593572 82.1738615504193 50.0465782629083 92.1370964563252 208.403170858745 94.3795396808987 109.458487260983 55.5808090932642 57.8262037957556 66.0604730353595 116.124641987818 89.9352453738607 63.5605757523854 93.7683624985078 125.984222567722 88.6628041416912 79.8099958105605 165.556279890204 1…
ADAM6 14.8177483660147 297.13628742789 11.5396494141221 442.035639500028 40.4532012152909 29.5733473297133 28.7508304264622 28.9771919687172 26.6746198519889 30.1391560085671 17.470302886874 9.76095455720656 12.1098908266756 24.2378559928316 28.455388590462 25.8742750042644 26.5801546695062 24.8413732790572 31.8342837300056 23.8433559744838 29.7922984144852 30.3496053678372 28.7353356489983 42.61…
ADAM7 1615.71706482366 642.380004033213 148.408647336227 2262.54628462871 23.3110199984221 20.6239133539569 20.6324516295406 42.4656016165019 30.3864837397446 34.6346726104361 55.4639294537626 135.207807913456 146.538570040199 15.8599278231808 12.2181282804936 17.0256659976394 22.62319754426 19.8417944518706 20.5262697825951 22.6360813701111 18.1828027779061 86.6708485527053 61.2843466242699 58.4…
ADAM8 196.646395439345 464.048146499808 153.574303226163 179.219604007293 2983.88578315529 1751.23124789933 1854.96660343405 354.24885303206 441.10549417013 241.004472193449 289.504358590873 161.377180768966 1609.13843469839 80.2420294901312 86.520784467393 303.535840108563 390.358078722753 551.716257685585 326.66996737736 3745.3629477755 2919.97731373241 71.7958377333785 90.5741074076618 66.8287…
ADAM9 88.8179592455926 29.6565337900014 28.4864814229256 31.2044422284398 77.45744007294 83.2116583380398 80.5214937428557 363.538407705689 181.698893691351 57.7574262895088 130.457532669876 32.1221602629696 1306.51547715361 86.4948657791268 89.7844983772969 43.3290397360387 48.1752590391513 60.7903774489553 42.6363996743196 67.8818150232472 51.3148234685622 263.80195202772 199.589106789804 164.2…
ADAMDEC1 23.6756710629563 19.0757797834944 45.3027918343861 32.0848106887579 34.5388514517672 20.4020546911457 29.0506767724976 26.2081261706959 32.6498852840002 25.734894951564 35.0712760038507 18.4151176953387 27.7020793086851 23.6638414219937 21.3742786916179 38.0337085745351 57.6360359115617 52.1499331974792 38.670760353855 19.5596965753248 24.253855714639 27.2902256801981 34.9797953224917 30…
ADAMTS1 49.0971131985071 104.044017440622 72.5439290660273 5931.97795684607 11.2764883347797 138.609959161915 146.538565224156 15.9162465887751 28.6934982029457 422.457091115422 859.705671326657 84.827212940942 112.280747982693 87.2160782791025 92.346037461685 49.5999149203423 44.103706731733 43.5260377924387 37.0736473370743 11.0414298757084 21.1543931405121 833.656187407253 292.432691659228 265…
ADAMTS10 14.1167376235652 403.879163701416 28.600029736666 3929.66971472695 63.1319674257467 32.4105847292441 32.4348356696416 59.73366147383 55.4233697511755 68.2941732558124 15.8935492676682 24.1689560375461 27.9521100243646 30.6030011317077 26.0880896674098 24.8475135115037 75.3088964693058 22.1381138097711 38.2479237985981 41.6317989363144 125.697142808914 74.9752791523606 52.0396367323575 10…
ADAMTS12 133.761708732648 21.6725638487753 6.95502075665032 62.4217444700073 17.4906222866064 18.1664874948692 18.1741466168193 20.7749934897374 17.0766678373749 18.0201956800392 18.61135382158 8.49258117245817 9.2179013596848 16.0863540966756 22.7541144368835 6.40653086996737 15.056809919529 13.9249097080575 22.0948673216667 13.8728088523876 13.8560579332025 22.4586014599021 27.8121932847045 25.…
ADAMTS13 129.497466859753 683.903314217203 36.2022469698039 146.42370034262 62.0994817924088 61.6021651357788 60.3604573245134 57.2593251251967 51.0246467947906 45.4992105471972 58.2397449273066 165.541656288281 67.7307933470637 78.568079165811 62.6153929861077 58.2257801169348 63.3927172366548 45.9049708458011 47.9052920869265 49.5076618040096 48.1969095687161 63.2374728187499 59.534463638126 71…
ADAMTS14 22.0602421971553 45.6349741670146 185.332403134371 1357.30312782956 26.3095010823346 41.3592195736877 26.3336675963844 23.5980470017476 25.4582905653473 30.0081350650833 28.7376009338079 17.9140219705494 19.3470364133617 38.1647203442018 31.3815949012308 23.4658603729162 26.0427763578335 22.2629679445971 26.7598355129917 24.0847890871267 26.9295210978332 30.4729997223438 43.3001161763058…
ADAMTS15 11.1441118441312 86.5327755253242 6.03328365237192 149.823549790314 21.2361117226781 22.0162670661229 24.7060412957928 25.2016494797479 36.6424214518355 28.4854202995493 27.9156323443977 34.3327504013327 61.1851416061825 22.547772657226 26.8369019933406 21.6449446323349 29.3050350219853 27.0372813416758 22.7685696054773 43.3651444961756 25.4054747189988 32.9142773154204 25.3003767352028 …
ADAMTS16 34.7442095210557 115.723620589881 23.8029837683803 450.387402034206 16.6282987259271 13.2231282814002 13.2290368253057 28.8318478724886 19.2851657741781 10.3505895843653 16.5875797436921 21.5261273949751 23.4794244448901 9.84848185451962 13.5211356210111 7.41254937332397 7.66327341933857 13.7844805194927 9.98801970280653 6.06274444611034 9.60339091898879 25.2911337900481 26.2109760913501…
ADAMTS17 29.7042097983125 519.882980364064 40.5249340277505 12.3268931659357 32.8457037004238 20.806611069341 21.9936408787115 39.8105172951026 25.6789528941486 26.7910117413254 46.1228426164512 5.83245026539769 14.26632354814 13.410103600358 21.9834003884983 28.7391145764188 19.5452977921201 23.1786203364076 21.4556473891103 91.1137661238545 15.4737774972464 18.7076250931354 18.4423645666956 30.…
ADAMTS18 134.494609023145 23.4618483625965 78.6735072952714 5436.83357089077 25.1924250758066 24.6099235517586 22.9212024600636 16.5517503957337 17.1019341101331 21.8252024975405 27.8483455015284 19.1077580122767 14.2446192593731 24.7706402745702 27.7192401477787 23.291571317004 14.4097260859263 19.8786666273146 19.233347190688 36.2021612975304 17.5933264272249 47.9017361648769 31.4674481640379 3…
ADAMTS19 6.11348659600718 37.0228849013968 13.541599262479 87.8650104095032 9.5388484878114 21.7072881104092 21.6191003800821 15.0031909019261 14.255448869249 19.4917285169634 60.1570979218502 12.7027751192591 13.4242363637354 22.4255321516926 19.2658746294502 18.4976253627731 14.7263889283408 25.1743919987012 17.9052578325124 18.8764226274398 18.1531614150154 15.2462749825025 16.0725834496177 14…
ADAMTS2 87.3330073980079 553.403699722179 48.6671372552499 1841.00588434436 56.2252277170735 37.1647771509573 38.4229734555134 46.5694732013031 36.5175881130026 103.536175713618 102.839891154059 12.8326936570141 11.506643206629 48.0168266314278 51.1023793329757 112.392307305224 57.3735749745504 57.3594936600797 66.2181774609316 47.0497394272911 40.8832867423318 33.5816499748765 46.556452651162 35…
ADAMTS20 9.24911447092998 90.9595293524413 10.4575198475168 17.7368821487583 15.0257267545194 17.002222556832 14.2205821727851 15.4885879511189 15.2577377940899 16.6193044094145 14.2765745052808 8.22674638680144 12.6565074584112 15.5347919716648 16.3787035506962 17.8421416003244 14.7628092553851 14.2391755732448 15.4044098179668 13.361105047797 15.0993256268077 15.1791181930808 14.0969621375292 1…
ADAMTS3 8.98544646782624 27.3283877210542 11.9250413682535 64.6246666474536 17.7345520000363 18.7002885446552 23.8841899173016 12.8951529786754 17.01390034089 11.3636191109093 14.1766389066325 10.6085950352471 16.9208014190281 18.930007439527 23.1613958626699 13.9858032570689 26.7546893904415 10.3209555531868 16.0059305207109 13.9558224868519 10.4439042015332 28.795464262785 22.4805732257832 28.8…
ADAMTS4 78.4033762090844 95.291460600362 26.7722796931516 284.0034161059 24.4384372659629 69.9870869220923 47.0523567248715 40.8794899866115 41.2879315025285 59.2927975034982 37.7112553264235 28.1012309414267 776.01910204141 148.27360582858 91.4052620574925 118.347934900289 47.3369457816703 34.1049331990611 48.7047177556636 80.9768706234675 56.5378637530966 109.736243734621 111.482478045878 190.0…
ADAMTS5 113.130441757743 108.173126990575 60.9909726487752 223.666313831254 24.5843164207277 297.660153025232 301.613330024369 58.9369973507334 78.8313569659422 318.861622281498 257.873156959255 92.1904908820533 98.6190798837121 71.9138520622132 65.2322934805861 152.477685245203 243.385075301165 105.206491769281 86.2075801293235 48.4997873690992 29.8811340387556 158.663085250903 83.1857204924308 …
ADAMTS6 163.972333588005 39.2958367186004 23.1929842996354 10.4176175802874 21.5337998073735 22.2410852252995 23.4435208186348 28.2437219065301 54.3945639833021 86.8530477836773 81.756324820345 4.40913999376903 7.73349594197157 22.7028520574986 15.4757780638306 32.329029950792 19.4369817902652 24.5417413307847 23.9460310184288 49.4428112796259 23.2376262105833 21.9265850455536 35.8481106993259 32…
ADAMTS7 138.931524295077 109.227682188475 892.199828413125 1609.21408696866 157.011031352002 122.461193304485 102.93127966928 187.173222235569 139.194303384522 306.879372460766 419.949771790919 76.3432705887277 77.2062318005981 92.9895771095343 87.7101127739453 155.152247095477 134.53636244996 104.792485151255 143.603946735877 93.2282666608624 168.337311006924 198.531729413775 118.368147932769 12…
ADAMTS8 15.8751000809978 63.4259986706387 51.0725304938489 137.190612228396 17.7512905253334 19.0404587334296 16.9018268250407 11.2144108572332 13.8247954598766 34.2379575487778 31.4630027510424 8.03760582323846 19.4605327809904 112.805433682964 115.641166756124 13.3136798073281 17.889498728302 9.97333752860783 14.8304864524945 20.8073429081574 14.6391439288072 32.419888029813 58.6789157165114 18…
ADAMTS9 10.1627069781623 56.3643497484284 22.6355203372226 126.245473490928 6.53065213799961 165.834065336612 155.151455549084 5.41109681041525 5.06806582291588 19.7430872059537 19.0730458653981 25.3156777820808 26.9179677788735 35.4424519683122 31.5101693581674 14.0120812989561 13.5338743587959 50.3853237405478 34.6173254638106 6.50588373385592 9.46720282401437 240.29227265188 317.903525213751 7…
ADAMTSL1 344.123319218759 238.886585600781 23.9414269995399 18.6504299563468 26.6640855003376 30.9485913268379 33.5791250844954 33.2132139251184 32.5431889949776 127.884519504148 123.898082911474 10.7790453374339 16.7966422509727 32.7472638109901 32.4147234766243 26.4965276008918 33.6186449211486 25.1631015983372 24.9463099469099 23.5449403429412 23.6895917100023 21.8882808755307 21.6870546741651…
ADAMTSL2 82.9510400662337 41.3722239003534 25.2351885260993 69.49053255177 29.789752335214 30.9954137123301 30.8850247151873 17.5541060176145 16.0638628643251 26.9448339716696 18.1913998781021 30.0261483441537 31.3476761077145 146.554472597228 155.005944415121 25.1392296915709 36.7171952817711 32.1384840940587 37.4325473225968 19.9418751917397 19.6744559024368 153.465394272478 127.072307202319 10…
ADAMTSL3 21.7267873345613 21.7285565950448 19.8593130757144 1727.63441963484 24.0748965712219 26.8775869256839 23.136418260713 24.5381793354097 23.8666242785794 31.4543223403968 37.4104845502521 19.293484658535 111.216151663977 34.4742243176364 37.54427895265 28.102997720748 30.6721108169843 26.9574375619759 22.161620508049 37.1990518043631 22.8935161119212 92.4205783998514 117.856773953724 123.5…
ADAMTSL4 44.6015090459693 50.378615779109 46.492379995053 69.9071888309438 57.1290490843084 74.7589690864554 76.3834105513741 78.4443310834706 56.0135215796347 241.561161876372 331.262922453245 105.295914428076 631.162789016471 31.2648838444203 34.3101167697545 120.713898669614 86.6240898585048 60.5330750637759 71.9839970170104 59.3784414859479 58.9644575586711 83.9537629223718 67.0986584865457 6…
ADAMTSL5 70.648843499447 1517.20325755962 104.925440588101 69.5072311797862 64.4798812012844 68.6562436688572 72.7698646434999 66.3212698642724 75.254262013282 68.5019129634226 79.6273623770458 259.146845602093 70.764533647175 50.2604607277589 44.5377901822259 55.6646235182317 66.8798592113825 49.1774624082405 68.4927182064099 58.0927054853547 61.227751175071 103.60207019586 105.391747665049 105.…
ADAR 403.898007563104 145.406333958345 150.62859933255 138.438225598915 485.669993448741 148.815220070467 147.658494587571 263.440290550585 263.706705478555 284.900318505125 298.736727743354 273.483868425584 943.884088271261 270.467983957206 260.094151724476 239.678964187691 253.49833407387 253.677009749323 274.363603315525 676.568791528172 399.266204539124 171.093241219239 169.49056488423 187.89…
ADARB1 654.605471455668 22.2685303577805 14.0687473951917 50.1162302685929 68.0159463503137 27.9166470815959 26.6555433362843 119.247114309332 85.7146923644232 35.3149930747839 36.3182974499438 117.567176361395 15.6646052486461 83.9177005882155 91.2748349562673 47.7070213490719 48.4433516664886 47.2552844325654 54.8076535943756 59.700306809522 42.246745638086 41.2423866010406 52.6862438231955 37.…
ADARB2 27.6910797713757 2471.38191268452 21.0498047205539 412.040348009923 28.2139264947549 26.9903218476356 30.4587383480482 27.1772280773109 30.0054226264992 21.0155747261714 25.8860745842081 16.169213314735 40.0758220544038 116.308212803727 105.928303688528 33.3714015545566 34.5927866191472 23.7163569636356 26.918238718451 52.1828670592194 32.0645841724736 38.2862655424451 40.333911348057 42.3…
ADAT1 22.9345688516882 37.487382091472 204.886744434112 22.4128024742291 279.862353838454 80.7314787465495 83.0542360549159 107.520402789843 189.461525036392 175.191853728061 286.618899948778 61.1601356519095 12.68539343633 96.2095298087126 86.8568527500881 266.683992022074 272.516732346107 166.757635016716 292.317385580501 450.366023164559 230.099363725985 75.3968877837133 69.3851432325903 89.26…
ADCK1 15.5008166586475 44.0928005168302 30.043914197508 26.4493848934474 72.1773183917172 76.1735282619555 79.0379121440373 62.2946269880677 72.1711571537359 89.3997075549259 62.7701874916966 560.14251938225 20.9028417908005 107.965350114587 96.4471370465659 84.0201298482904 86.0930782080839 80.4827345085598 154.89451123259 80.7262568270414 42.2754386678719 44.2202923187146 31.0088116710344 51.87…
ADCK2 227.401895162745 34.5498592398571 187.71895265216 43.3095991126699 141.910700565845 281.083134841033 250.6299783566 319.849139129984 149.194894026648 295.716824886919 286.827545904967 87.2370734625567 36.1125328356883 349.258470421683 369.848337789053 495.642358812238 497.115429800191 345.035128600214 550.649656570129 150.369428521603 201.204835927343 58.0391687829113 60.506741961616 62.578…
ADCK4 20.4606069336728 77.0309889948594 128.960481374829 19.5309979807286 71.2252704862523 84.8532839078356 88.1990749860833 34.7021583382679 31.4020596827661 62.1476835624499 55.3136510158431 14.713160635129 24.6566837937245 50.7289670491659 57.1917980042705 74.5237338266824 55.7303430279959 91.4401099715288 65.5068800668574 75.8640870718606 39.0700763471891 36.6408196876443 35.0351307837775 26.…
ADCK5 76.7217968502357 237.292256176762 295.008960146011 21.8169021314009 250.082454967482 211.35186318878 206.307941010788 198.206285085125 159.409627993596 160.296820917754 169.31853069249 29.9782146807139 46.9434973217707 149.038320737991 133.359762892502 166.820186881467 106.411519475877 282.659059885764 215.025372262263 84.7009472806127 76.0272634407502 67.2634813337615 65.901279848546 84.66…
ADCY1 87.4753769341131 11.5326198376943 19.5992829187729 18.0304122171702 18.1044987892683 19.7942786182454 10.9554887068593 36.4547465683778 44.337783288161 47.601149792707 36.4280669063327 31.8614215056652 9.46791481175164 249.791018515477 210.813168977917 26.7381734115771 32.6646303681382 19.719693642687 33.4047931706781 14.3135588485803 18.2362184081317 75.3061783050854 40.0409536282232 50.43…
ADCY2 20.4637892957981 842.442371567352 11.2259162738504 219.914415490958 15.0435431965714 11.6073147073198 16.9125923440662 21.7726167811838 18.3213926180099 12.5134906508729 16.5462144608304 11.5298622611069 20.5047732046857 143.955623012929 146.990238782977 17.2366318896806 17.9605972131193 15.9764326815613 17.5205737359638 16.1861642338116 34.4712102150546 17.6921261456944 15.4933029993611 14…
ADCY3 10482.215478257 113.737718620787 440.823665369332 760.7524568012 202.137476186283 1050.93801634209 1019.67828771436 968.194196635542 745.004077616537 779.404992817159 467.053758765372 1358.82351860201 344.090146639385 976.741583668163 1082.81152195841 1037.25855803057 1009.43221665684 776.169320717509 862.232684319808 180.436303573744 196.428915508311 574.759798351871 448.877618008469 429.1…
ADCY4 74.7770445450491 128.523697212869 13.7631724280037 12.8709493571182 158.04129775592 80.2797821259226 76.4595252487488 17.9679055771994 14.2206215694779 193.698848997523 104.826231185456 255.593859284394 41.1661582356318 110.892089508058 122.947306199467 258.158228506521 199.473738054008 502.959133432269 431.870617486938 174.888304880538 331.764686370305 447.599621976293 451.752387483236 106…
ADCY5 19.8713162969524 480.457705496598 11.5671889704992 16.5721781783644 19.2797214698297 15.3967254007127 17.2518496342351 19.3231325868738 22.2841767212937 18.3905447144469 18.2037132689194 13.0726622594352 22.4515139738466 35.5271556683347 28.1995942305031 20.7408497185969 20.5588107112216 17.54212914276 20.0129140280484 16.0545803611871 21.5069808785658 89.9681342652085 43.1449660899922 149.…
ADCY6 36.0338675389643 2015.02283115067 25.7987041154435 170.127031016518 6.1664565982078 34.0568005255811 28.704536291457 23.649543397094 20.1454392687712 55.1479242152425 39.0025987843228 37.2320887045979 598.888143634674 65.4543771158405 103.071545454103 25.9934007854373 20.6716586105078 24.9714627485978 45.8067828584781 8.16633989214008 6.93037052304768 462.238453039399 143.665943447403 767.1…
ADCY7 706.009322432491 43.5256879506341 47.5395211482821 49.1933384695236 457.221990973057 184.040237888263 172.036553794729 111.107903163739 117.684414292034 119.796783805133 127.379340207925 204.720035727494 255.539199747283 58.3954093973053 55.0120504407147 155.651474003132 140.908874008093 127.750413035128 111.615965770176 336.773245837428 613.522994861183 57.4799051051867 81.645943004309 71.…
ADCY8 17.0910813884576 93.2085000711669 12.7263438842361 308.233910530546 6.65269446091171 12.0636229446742 14.0901375572759 14.0888661563291 10.3024920861041 9.32886087306792 22.5810396018072 7.41555610175927 15.3118092178836 34.9236242007134 26.4544264990716 14.734232286391 14.6580675587191 9.69075998101337 16.4281588448214 16.6754269820599 18.2007292757796 24.0937912387416 11.6458507030232 11.…
ADCY9 77.2250643727517 87.8165003499907 79.3005208487359 107.69747255102 23.8137920037693 58.6641148974295 59.2873305583925 80.4049671544899 58.9840271916509 123.733816993928 126.978026044248 101.92421894293 131.455559243423 91.9440792814066 106.801530334207 66.826666108684 61.3176159392669 69.8795356871061 66.2827476633559 19.0122595946752 34.8664467380114 194.725175968332 169.675124075584 194.0…
ADCYAP1 74.9735446758885 221.656907228217 51.0909400357508 782.257905893386 23.6236786387269 26.1508628995649 26.161706420737 18.4019962344479 18.6698090920635 15.8350093144696 13.7833539153899 46.5395938550931 50.4461401085265 182.429985979935 175.480190412904 17.4049481690128 18.7472957625716 18.2611752095386 28.9772720121496 15.1166225573668 13.642950478579 30.4292210835098 16.9596760012833 27…
ADCYAP1R1 83.4089156462608 229.117636109366 98.4832202157032 481.789189583879 40.7210158909338 41.5778544857145 41.5897534582054 44.3182629029794 33.721004284179 45.6196344549941 39.9359796250615 107.536906941489 113.689177899839 37.7070681845901 36.631323228396 26.3295028256893 37.394792469476 39.6038962615893 40.8045383120332 73.9239288880069 46.3204428075901 79.8529216038477 73.3238816887181 4…
ADD1 74.1125165475166 118.022051840615 371.428845081715 116.844782208564 1212.66623834216 238.619602677208 221.17940098272 341.478373916003 263.576001773226 558.023725455334 568.36677320755 402.788147365112 244.223940702639 582.161333249491 751.954954972756 382.472518070055 370.554457611051 339.53148359857 341.133912444966 591.425292802048 433.681074556094 204.738598702179 170.133443093962 242.50…
ADD2 13.9115472429278 44.1944394333075 9.67253943574307 355.129703907548 30.9025808587044 31.8734152762891 32.6531304601465 28.8699832442436 26.9298081529689 23.396699994116 30.2603006736854 13.4774864294638 22.6094160296962 26.6795570487475 27.9046876216762 22.6394584685615 23.7155057527527 22.4645516448529 24.4330968178146 36.4879584944281 22.6714183035081 21.3821414934032 18.8815082426101 20.7…
ADD3 148.039992547427 214.976941547513 804.159895692563 233.617860189401 1369.14693886961 152.703727367457 162.318337426208 618.121945398219 546.609648982833 421.355390787685 1181.23859395575 568.020895151979 565.77203364069 473.193245948711 406.240754695616 358.182991897395 483.56520682003 360.036695548744 339.487794998057 1019.40459423563 1542.81369799003 369.529179530708 300.769462762779 459.7…
ADH1A 12.2531933826042 149.252763465904 18.376049016087 20.0115588934326 16.990515136682 25.0353978002285 28.9786868719331 15.2676401613138 22.5427819365642 26.2844344520344 17.3289042683656 34.4588771936189 25.8780368042971 369.513699183133 373.766512861037 223.513419049976 394.91142473173 59.7226271586801 113.475046657598 24.651429374528 12.1522728353446 316.158823031799 131.741371378649 486.37…
ADH1C 24.0955339774787 464.091856960933 1028.1902832829 384.240244989003 50.6738565088552 33.999156891542 19.8798546714072 24.2144462614193 55.6505422372411 32.5698583942339 25.7858512259925 25.6695087700765 52.0414660132831 157.513982752007 212.694617790557 55.7868332468738 35.2819336464095 22.0375868572213 24.587826753593 30.4403605560664 28.538375667419 112.618561882674 146.301211490097 255.05…
ADH4 28.8715938171928 9.51259332592229 80.5564195646808 46.1494647014346 10.1173786632747 27.0387612183806 27.0552614259572 15.7623570380089 12.1630252345723 12.007550595796 9.26461366832671 25.7599134822717 213.404298195438 206.205817654838 226.328147401859 12.0362792905367 28.2454367264518 11.3611074621446 12.580576908313 35.4675889572037 16.666873461181 13.580106828715 13.5297800723966 22.5412…
ADH5 93.1664709032845 69.3784060897931 485.783528744937 235.910639004555 168.870545129561 139.029451346172 148.729573666367 204.215274816572 185.153776262741 217.935257077743 253.51114078421 1728.09576541004 653.850935784627 291.519256311035 282.885705187158 168.751638449083 128.270745206411 100.239601316979 120.520482943572 156.017752598929 183.680192213901 448.250637374404 386.652273805206 498.…
ADH6 10.7669827900652 16.5476177570718 13.6873861108851 21.1687831513365 20.6559534837506 17.179420458526 21.0336096692313 18.2729858804882 17.7077022891293 21.6368558701511 20.5736128702742 17.6098957651182 590.91436407723 21.4113187141499 22.1541918353826 16.4181478831863 14.5699189072208 15.4451118168584 17.3906734413541 23.1410591619518 18.3482375421281 21.8077512919119 21.4446560280201 16.30…
ADH7 14.2229655205401 153.551959753754 14.0372251228357 132.21764095993 18.858126191371 18.6316100683793 19.5767801137536 20.8024858405667 22.4285466836855 18.9840249717867 18.9311802562402 5.27401381475366 8.88155315637714 17.8747222559763 18.7638344113489 24.1620831465231 19.860194858109 21.1075058220609 18.9139427030809 22.129248979672 20.4025906063166 16.3080054622997 14.7391070447759 14.5184…
ADHFE1 330.203238532811 63.8306456332776 227.66500463277 62.8931340160039 159.311406806544 111.395289015268 103.481862706983 70.4894855571188 67.8217246577115 84.2217849786049 115.502946417068 483.945380562189 80.4878798406656 516.770535136587 495.604227879529 75.4266275930249 100.508587221742 115.165284647655 117.882630922519 171.294856728834 154.871368538101 643.276789613716 362.64646010621 646…
ADI1 88.4755343241524 106.493264809363 232.936977694717 590.048935175112 162.085423481754 201.922345239784 202.926527919642 103.768487956002 122.526892839973 143.493216897808 125.465294883852 393.55546187704 1016.39812202159 246.909722005007 240.652750507107 225.192351924398 216.654580642043 207.307322587082 308.976396468857 219.940424810365 149.252568180334 512.253919750849 240.068203532224 737.…
ADIPOQ 177.831849653515 4063.65689051304 116.572411066744 70.2764186923551 102.376223934983 42.3052622858526 38.3921647775698 41.6815405144234 72.5670124568797 44.1378723390646 30.2024378834231 104.082683794616 157.83143415794 21.5705155159826 21.0185492300161 38.4516112689533 27.558442628207 33.274782975808 75.6473829189962 106.645225503358 32.4302002285722 59.8877402447403 82.0326743687474 141.…
ADIPOR1 443.354765467232 1485.73178140321 493.34774464143 1373.4533597094 6074.11811767857 877.277857710955 888.25770219864 599.54125860868 542.375566413746 725.63077025997 727.621623604057 1739.12884929187 275.439320774723 444.495182505683 431.650579067214 839.041677699425 960.127660522725 691.653346148647 831.151805722832 2998.90256156141 2414.24023020116 433.677048563101 445.47404610143 438.36…
ADIPOR2 717.296192065981 78.7827083293844 631.378358541805 97.3398914790766 117.476000182566 311.960816976757 262.072732861774 302.838356170528 329.637865633423 130.866835860967 125.919717054843 457.058106243459 127.705032244713 718.814304613229 692.700407097898 110.755831409462 126.38359419811 166.358769510534 167.641874680894 96.4775400126169 154.050076009327 380.230592279303 449.184720900991 4…
ADK 838.454023806393 318.338168692457 314.016217709034 316.070344758163 204.74552260103 159.52609669843 166.519310957096 436.044413037411 427.113105004457 423.229561942807 540.088989582651 308.919099202893 164.129451114156 205.759549330893 192.578638743045 264.793685830075 256.29581104782 218.341649758996 239.487229478259 187.199015037853 183.121042537935 345.976576001775 363.280902724739 363.978…
ADM 7912.08925357657 156.614032414834 172.176316212492 149.512084373983 2879.58464060193 2579.38841580064 2785.56890111678 7582.15383318526 5273.2238119172 11566.2482850801 9882.35590178481 150.828273728634 43962.2784491025 560.129890480382 461.902814023669 2233.58507471651 2801.64854478419 1367.07857599388 2478.85005391845 2969.21849126204 2956.56137794494 1036.37634124749 1372.38544923913 1051.…
ADM2 8.92958431639639 12.6983348798787 94.2656859817228 89.9634845114878 27.9816287622945 80.9560765236409 79.1352108904333 46.5243110198568 87.9813041453481 46.0771617010477 30.4845767142836 10.2198237068794 371.182025181004 24.9518170733034 21.3107131655099 22.5410984041371 26.7335331610695 22.6084306822419 21.892214816567 24.5848279191387 21.3525009281605 20.2215942924013 20.740937026677 26.14…
ADNP 636.063234952808 139.497342969871 263.522655474627 191.565987360323 318.995189255594 290.272773023634 263.126185596974 350.555632675419 319.574762770685 173.976830197672 267.350991632368 1479.34762322489 133.897971671579 310.152331858544 313.007060994271 346.224733378524 378.017908683508 258.601212267526 255.23793114986 263.328691330186 411.036637794688 276.31795101027 316.160418335417 278.0…
ADORA1 34.7681306789693 242.471797271776 39.753423872973 59.9490506297328 74.2014617613532 21.6384647830053 22.6524244076139 133.379493089514 33.5505158813568 181.777502200553 66.755660100485 70.7952925058013 14.6354061765468 184.457110275351 179.39176642046 18.7620484905576 33.9569998858721 20.8180404731007 47.9794606091573 68.7399159843097 27.6434168035338 84.4934962413798 42.3066697664162 82.7…
ADORA2A 37.1276249715954 248.146081634099 65.3396003450618 217.785859839814 329.532806412988 109.20108445746 116.913755756457 105.605736546532 164.794708816782 119.552421700757 170.300540199406 43.1893752351932 38.3055546690372 99.2562689492787 102.013794872586 100.251871824318 100.164335125814 134.479549365121 112.373375956947 433.070488089579 332.360760403741 92.1230876454203 67.7454570874586 6…
ADORA2B 4252.18791551116 28.9770211125814 25.2178308775631 81.0783627696734 54.9381244674615 324.3228866392 319.630104061816 1183.12392782579 734.186135796058 189.050152915716 181.761922762166 31.4625269633793 53.1744719663514 133.762527873639 137.377383305877 142.505849539584 123.284806947837 95.9673088409219 136.913471555878 33.3871649551919 48.7659144655521 40.9454692805223 81.3340613459275 34…
ADORA3 11.3292093326633 13.8914418965491 19.8722299895207 14.6853171298032 79.8614078358959 43.1823392548069 32.9890070801456 30.5389125617122 40.8896078416444 31.826199741207 36.7070545787965 92.4867665554238 48.0431217569987 50.2673206657889 51.0181865136217 44.5045457362403 41.7460157473057 34.8691073969363 32.4167866801167 65.4857562966417 81.9919982606437 21.5101918049903 30.7565072798919 25…
ADPGK 390.954522998097 113.085349737815 95.7579332656515 69.4643808213081 532.856881640022 323.213708994539 348.32350089519 258.326906098439 395.248346961826 545.633387622253 367.293549726714 94.067183763419 1344.27457988085 144.175504200659 151.626332423087 187.886223667545 215.683149246248 253.447125591132 212.799962496245 765.980846479971 651.805189712577 99.6639293301943 153.409784381369 114.…
ADPRH 30.3971954445707 11.2903707816599 9.36966527158859 20.3057061883185 69.1006750391104 37.035946718231 37.0108713499101 17.9874719061076 18.0115798264954 37.7456417532392 42.944574875585 387.152029691419 13.5128791142347 27.416882397408 25.6466942665201 35.1952026432973 36.5522047801348 31.5090409411279 32.0267094922759 57.4085540215485 79.4313491960999 40.3648735443714 45.8134425890197 43.49…
ADPRHL1 20.0011113691305 449.464469684979 56.0044604688096 50.9713117897568 27.7442757227167 24.6696887048913 25.2844314339054 46.2683655605735 30.813406420577 64.3083968580757 102.554861353512 659.330654481087 423.309525954674 100.033314267141 92.6619522335038 31.9041635614167 26.4054222026925 29.8764161030246 31.8916029714083 40.9795273367802 17.1903843468637 1202.10100712425 332.799014628776 1…
ADPRHL2 1070.82932522771 109.409251719381 128.697560657517 87.8592480945305 366.544049176416 565.324073110673 548.164452924116 231.810043603168 302.033310957099 393.750992061047 438.420332518694 348.943212901269 84.8083182847496 267.389279166707 271.866567241257 379.358535964644 334.134037812187 344.834362024234 339.820726392399 358.354275193469 433.450260526572 201.519478049336 241.391913153322 …
ADRA1A 7.26300863020656 2.89522806442718 7.66680697351073 300.821951154644 25.1724474217207 25.0892152982393 23.0148781885012 18.9694361138293 16.91579580477 18.0512923210515 28.1414921443334 24.9408095474069 25.6914772743166 14.3298003417448 14.537023419943 18.7070282406364 19.3149007865223 17.5439766703705 26.9955634909972 18.4898149493419 15.2832462041524 31.6092339145115 19.5896774968963 26.6…
ADRA1B 82.872769791477 650.253092676975 19.6720612722256 28.5089837396621 18.8889967916942 26.7466656351284 26.7936747500044 31.0477571074384 26.6689760106858 18.2377109529975 22.3279107106456 30.3657692792684 31.4705406705591 162.865024041748 154.900621140251 29.58835361695 26.6140313711747 18.1913438119055 25.281336218672 26.4415772512942 25.7180767372089 83.6176431759527 188.729134588656 66.10…
ADRA1D 125.74428617038 878.483409883648 225.001825836069 2831.74862364254 105.513604378691 87.5356835987905 87.5693722186247 99.5111285987095 101.035384278557 159.656203712495 87.0496720358598 206.336477988868 222.364977664049 138.049857239075 51.0560963770371 79.1045919726105 54.5823688658771 51.0426692762366 49.186304541586 53.0895810486265 92.9031091748822 138.100057636828 163.234020295882 162…
ADRA2A 197.685582778083 909.015657615082 50.0480084163994 101.262080730778 138.134158367719 49.0519908680895 52.7846241860295 63.1336486327112 86.4401222460995 191.995536085117 120.129283896111 16.1883773111382 24.5322243457086 83.8154597242367 66.7224819530781 339.769822377492 179.435827118939 157.220287026188 695.431115084086 386.26520309518 47.6370331200662 87.9083681134015 34.3748441158125 66…
ADRA2B 14.8433423337559 246.960791637487 12.0836784605156 19.6803803492054 29.6337539074054 30.8515443286479 22.4045280569705 22.101122077222 36.5734449263165 29.4917086223551 40.3985309761912 7.89460960181094 138.162525364126 39.1060793033133 35.398452708922 35.9517339675333 23.8226651476075 30.7932032428635 27.1969862614006 65.6570299029253 34.4782049994005 47.3551539889842 60.4645085190581 58.…
ADRA2C 37.1891613850734 1053.02335068435 31.7284077607846 988.046246160101 75.7253085947675 65.6017281942271 68.6315405037538 92.3931874144342 62.7255866038184 83.3903469974426 116.670280328526 42.089367335926 452.234683344715 157.263015445318 145.233855822507 87.7089005060521 72.2810190093556 76.1334789782328 84.8687072480121 5326.57955979224 104.768321298253 325.309215079047 248.442831975533 22…
ADRB1 10.9151082841485 214.024084208956 831.881116497207 6.65025824029996 15.7512410140074 19.8233025382556 10.7015014047102 23.0039884612861 15.8866853769726 19.6311260081591 25.1955882762713 7.75044608305332 15.6443680293972 31.2572044569245 28.2957347120166 25.4975539997419 15.2846174100866 21.8453511313712 27.4051354083991 38.9826902012264 21.3592499468267 46.2327147550499 16.8324135447071 42…
ADRB2 300.209975975361 52.8108225764934 604.580013101549 69.0176796053092 531.195295045187 829.690704812221 791.165967057365 210.695556131371 115.804168180662 84.1552325455861 194.854081186953 165.093854769356 867.44489277326 78.5944719925797 87.3673759022215 452.368146756338 432.765684130412 338.754556491525 287.769734050888 360.237980670016 1065.95746552738 109.487317914184 122.41633244158 91.3…
ADRB3 42.6256087330596 5239.43329516196 35.3090979059781 357.717635289146 50.4845960724183 42.8633745200372 63.8898049897724 69.0203482272734 52.0540090520986 62.1018018756728 45.6624771970003 40.2414741978798 56.2269500860623 50.3418802874872 46.1599689924588 58.5504206381675 57.0079265685793 53.1722914604732 58.5255549811029 55.2795026853302 40.3997188975523 85.1904526743418 93.5126359686033 88…
ADRBK1 61.2771577156765 569.088135258288 71.0854261568331 749.524918275004 350.426589369801 80.639925628977 96.8964495784131 276.995321872287 318.13832894605 170.687318361917 184.719292097293 143.231504617428 156.876837539332 149.953715618287 156.371007079985 222.110820320194 177.547413465391 209.703627995901 203.122973707995 620.829945101723 290.001955439881 92.0266758412916 99.1284368152349 94.…
ADRBK2 85.689597123142 25.6698493006906 20.6764061849471 33.2603388868548 64.1153077619577 45.8007140651285 69.4501163660915 76.7270466058025 70.5618661070763 49.6088850431569 76.523867647901 181.235880153631 190.305647622827 47.8919095478588 46.5814028867765 59.6099468752698 56.8430279853864 74.2748538589649 68.246787815357 83.9703242969927 83.8002345374044 58.8560270197678 47.9326296001406 51.2…
ADRM1 105.546544642746 110.85017995004 565.969684195694 124.528984274171 534.285527072153 907.961902044975 939.744177412614 788.118391717593 1306.81224901091 1069.03357956853 784.757253481528 278.235757952713 100.295246969536 529.395173537202 514.46535090876 688.567416398625 583.166273121708 582.327053303746 663.870781798293 620.183340706491 377.172822699622 360.84735419719 479.392885742794 278.3…
ADSL 198.385520902808 205.176956854368 1513.11340586891 273.191954733504 294.760167789076 458.054970523905 467.6512217313 644.262801995557 654.861171933146 598.136908408125 404.162864135036 221.385232565316 646.271600892858 283.362617838646 298.600324756785 254.369470767914 265.985640085844 273.425123739442 314.203907073569 257.936554159347 356.485867123402 590.605135576468 1079.50262607316 586.7…
ADSS 71.9199344386921 53.7907744879914 258.734727589223 66.5754398413929 243.40774062506 269.639203547179 281.974464711001 343.421376003868 340.441586114927 390.55889845927 378.008799653567 872.593566475727 316.876013699596 363.101151068241 351.899972200005 260.149425812324 352.140461803097 253.972000739791 172.412540929113 309.423874813414 328.702809583923 124.57520612719 182.887521210902 111.99…
ADSSL1 802.583070343439 630.352975309787 93.5409129024014 66.6821813871005 46.5942597502707 104.520698504188 118.787849446226 75.5048973565561 66.983803230952 91.1392858249325 98.3491929190014 59.196871595139 364.186752352589 210.692255325642 216.22636890045 116.601735669345 120.223248490319 81.0605352830681 89.0401169999443 123.193070444176 40.8533338034194 1923.31792289486 312.797796686607 1308…
AEBP1 1813.42518575947 513.094810325593 35.1416721374112 142.326579174217 87.2375374433192 240.884657906349 220.798787655257 89.2301962345359 113.397230441581 756.960467522153 387.319061325281 166.225091260206 57.0348348583258 147.641822697807 120.980006549527 851.232258828356 535.491014116389 800.562846663932 613.430162576362 35.5031034941522 43.7175163473454 241.317514869648 327.33848692273 137…
AEBP2 614.777035216454 110.094072106345 774.223953358076 81.0851062390606 104.06242717865 201.142691807987 194.373689493245 171.026909429332 151.627545664747 101.283254304007 105.138540879408 111.671258029988 74.5123977420818 120.422661032985 109.565792019384 151.428376511977 150.78891866168 185.142142287174 130.26185101668 132.491165058826 109.890160904307 189.701183966806 203.491927051738 203.9…
AES 317.269298441095 778.530980651469 1305.37244107053 819.028289109404 945.339465911136 123.887038125367 123.683768001411 482.873943550881 411.52826317706 557.716809009757 492.031000362012 424.17505373554 165.113047579267 818.92366010092 829.769903686952 429.670725311491 375.679173916216 344.561979516231 427.453057662402 877.720312460959 456.895586873969 986.829979775298 407.054106059829 686.261…
AFF1 35.3178821177221 37.6487152193537 32.3102730930806 34.84096927018 183.702193971519 73.7991098657311 57.9642721794348 85.8329314292194 86.0332012801204 55.804057525906 77.9827445480041 201.081152835576 794.939838662192 69.4020115225703 66.9219957848699 80.9619011998318 81.2375938154934 83.1467201601685 80.7036398943611 140.442538822303 167.341594486723 104.26549735718 93.6659881098772 138.188…
AFF2 11.8221343036178 97.0403824938729 28.7959082365823 278.029307664799 26.6413326238456 17.8915529475895 17.8986577044517 13.0999306438442 20.9295288080363 35.3923456587987 30.339758841146 22.2022923864184 33.9972871980565 15.2922323184679 16.0475763922444 20.481757955976 18.3446313305541 21.1255744364025 20.4762884931532 51.0401425708852 21.0918573117707 22.884582603198 20.4062007164724 37.870…
AFF3 153.988391685208 152.601305766558 26.9500403353495 39.488835288017 62.2063405937779 41.2020489012875 40.0673533924201 43.4571222727327 45.7145369881462 34.6897120650604 33.1229040407699 119.209484108016 49.4884307321827 92.8703926023121 97.6404726364616 49.5671537608947 59.826535824476 46.2451805873127 51.2458640067848 35.538582072462 40.6744292348233 41.3147279667437 46.8071960744162 56.681…
AFF4 220.465767979597 20.7145824381299 36.3283447728253 21.1337528138326 128.895334422498 94.4410522032764 91.6772453998033 123.514151474449 136.591069951192 67.4599947352885 90.046059141793 205.064918358222 20.865171131695 126.087515504195 138.166742791818 71.7773903504221 65.9474109652477 50.0109243716733 42.2711954074326 113.815760128485 154.29269452105 201.405298196499 196.899042286241 146.04…
AFG3L2 145.951035996962 204.546586914393 1730.59702603596 271.943616769054 98.8794698479359 205.201536737521 213.758170049218 271.461713664859 239.903439125851 153.320262242717 88.1875786133035 667.121969755414 157.927170670552 271.362082682538 267.637548464819 212.104126584893 178.14450109873 225.485411188324 223.519361715986 73.8551264934298 135.888977637874 945.206695601584 569.884101833266 12…
AFM 5.09269974058852 19.7935128422157 10.5910545983114 33.8945930818066 9.05131189367321 11.2257501897064 11.2279591494947 11.6968213514181 11.8376047298799 8.89244660770029 12.3708210807836 10.8468272460323 11.2698090624636 45.6721298431629 46.4673820947826 10.705262657876 11.6634406330401 16.5917156308043 9.91544388991466 9.65436148677647 6.59374823988733 8.36202214922024 9.90894509216313 8.879…
AFMID 8.22414077211481 12.9487902950978 37.1326048572165 234.745258224826 22.1453422674185 29.5054599628869 35.1732057931755 63.6778709340999 38.7071479288722 28.6454211796884 34.8737848131895 50.0053652920575 83.2181294267145 52.1115518719825 48.4201675684837 59.4751128973399 48.7211386538258 23.0351150463868 52.7278675664532 164.124664926966 59.0795467461165 44.5604850126511 30.2838627588692 50…
AFP 0.265571433037254 72.321876965483 22.2268012771032 339.20194597956 34.0855090674943 24.5215789844325 5.70553670458957 45.1521830893758 33.6567408356713 71.7690995372622 28.1628138525578 14.058911536507 66.0530558974394 15.276760935808 25.0066881400933 12.8566771573304 6.54503953758265 5.94991813681286 39.145245600821 8.3448651629396 16.9149255782851 18.9463825781079 14.9842832218288 31.788845…
AFTPH 96.914777100847 96.8009124418355 235.597354922222 114.758803372528 423.560021436109 296.688018623836 305.363863599447 264.927885937905 233.109711644258 186.762159251186 157.095485222463 288.160226947291 624.263395168233 156.379994443641 153.354102079094 232.356820563788 234.11309524069 292.15176133025 208.114770984967 448.910131844434 434.197453185995 95.2813435649281 107.61012006854 131.49…
AGA 195.59260837495 128.498652627986 569.286789048697 102.773693988915 116.582002781957 494.654829931125 451.11686227459 139.6310538765 100.848672970557 112.527941662991 170.236725563019 156.757112040192 200.150985666558 219.48629067137 261.705424949857 259.343151161749 324.247000053697 367.779712989101 240.046611126033 133.924623763685 191.072572181683 151.265645002566 96.988488856351 123.162706…
AGBL2 33.3319822668598 217.843211633125 19.8566535613963 157.688888705235 48.6640841228247 45.1015431738669 54.2962624360359 50.8363082795705 62.1229004568469 53.5944368654901 38.7332847973959 14.8199592721186 25.2561044843531 29.283394389524 25.3826583017156 42.8281263163689 46.5192363011004 61.7277134439788 81.6083210129113 59.7157267744929 32.2560921090224 22.0990209201553 25.8996111850955 25.…
AGBL4 28.2798007877723 52.5492302744958 22.5155904850539 109.516134133839 13.2780090438606 18.8974259158515 11.6936399264515 12.2203046185952 11.1389968304611 9.93589344450603 13.0436949218015 23.9554555105976 25.2808478552796 19.8652299825166 22.8748213763444 13.3482487752146 16.9391143703264 10.239674902573 11.7211205686062 14.7416040332906 15.8587758426039 13.429162754895 10.0757942435921 10.5…
AGER 96.2723554612063 1054.3076717164 77.030388973595 60.1434818747879 197.764175017419 131.597778402285 108.984205588724 131.691717027123 148.50949085052 124.769519765551 136.386274287986 2828.17803693778 234.521279464248 74.5294512128435 70.6008921181368 137.627526716607 131.012925599979 123.626770985501 124.56580132097 337.910904827474 240.968055782671 86.4624820057645 122.800587641689 143.894…
AGGF1 294.310857397914 168.630390314228 110.648819652236 38.4304288491738 149.383716018384 96.0271901922437 98.0321731816172 180.712269855643 165.218843617928 119.759140371436 118.546985917167 18.6770105927604 127.122816998331 62.707775667588 70.3124111328068 132.701496895499 129.99805734876 159.992527147634 86.092925487725 89.3969277095304 200.429526503282 120.909896582806 113.106399491235 102.6…
AGL 97.6394283515065 160.726098578076 108.106669339288 175.881770787669 145.334580329153 74.0665158847025 103.480491256351 84.494258283293 96.2500941925626 138.072192548257 135.386213747026 574.23730632441 942.675837396269 151.965850410475 140.045725392199 100.566130502889 89.3421555112806 130.013957540823 86.4418983996027 138.25418134565 144.271677650917 333.260960859758 260.280236598684 389.716…
AGMAT 18.1382617697357 458.837057325757 834.944484408606 130.677291407571 313.689282104367 52.6351563058566 42.5204322114552 46.2585733735887 46.8858517281761 55.4931128099614 52.3919897497593 33.6497579033886 51.3112884437777 52.7974673450397 47.6796028939281 47.0421056874086 36.076530471981 50.1172593506316 42.8498397231077 128.968396548051 113.273656865185 23.3378193957482 23.8196004342024 23.…
AGPAT1 203.349730683102 1560.72542658744 308.020022129764 306.532744363268 322.912299253537 184.904606196535 202.352318364879 499.76599185913 421.385224089642 396.815549125481 485.035227385473 354.766237870398 548.72100104141 436.426244922972 427.948163980923 227.327837238521 218.871532860439 201.155847672005 307.66674103087 288.061215097372 234.468954366448 264.526595206354 252.646666295958 248.…
AGPAT2 19.7874765463961 20.6069519695034 19.9473015411176 14.5235572382834 189.674261422461 123.062206241688 105.708839873701 131.363582140956 162.547454387805 159.54677211586 116.162244725793 52.0401657194165 264.110173792673 55.4417309179371 52.7108231021673 311.83079493901 188.079969872825 253.879474462276 423.720879386433 256.491242501329 104.266225649647 175.106206829223 65.7999176928452 131…
AGPAT3 778.443300363892 86.8803064081518 129.664769324217 91.1473612468122 265.692131757303 147.278862113812 127.365334208668 124.637550446532 149.359319876754 96.0227280902105 130.868724686313 154.804863349724 74.0725631257202 185.444965442514 176.257891380376 143.341186459581 136.464908649405 111.196505713362 209.555131012641 153.553741545543 191.878294990659 118.547093322494 119.411408564045 9…
AGPAT4 541.193052754154 37.57507474592 387.275267172491 60.8052066725057 142.966812301074 97.2902715477946 91.6164552678331 116.442592237041 115.132700285669 134.729998128367 139.859743838223 450.860845561847 167.412609576087 166.32242677104 155.035403288201 80.68903914132 96.6583057081878 80.0227586626841 93.5977152196528 74.8464201388818 74.0153285214764 53.0788704217907 63.172546675972 50.6128…
AGPAT5 328.672141521327 38.6400660318657 859.031934249821 47.8135743363335 144.527053036749 127.496746285804 127.941100321306 393.183584322074 505.099972240933 127.979225044393 134.571989572382 357.681315246632 59.0226438469375 117.991201756382 117.273151586245 54.6647163389622 73.7675827922092 62.7487763098472 60.1470165800005 54.4209127818583 158.640121530955 46.3143976007878 92.5213601705959 4…
AGPAT6 69.6923687481842 48.0461807864498 47.0209023302977 54.1638584109738 189.733647954886 161.031547813102 162.317570179711 231.448030266086 229.864260974936 210.985779800568 179.643639379001 81.2019048495198 1544.28111206805 116.383995479927 126.293050798578 165.158542803525 141.824199805193 155.709686487814 166.329326269701 212.554307273078 189.07102482432 129.336305231193 107.052909847232 97…
AGPS 33.2575597441769 33.1261162934649 348.910365391522 35.1182644844356 160.382878769923 217.069028074296 226.32422814138 229.072839845751 210.489619414929 140.732238457857 193.779779122959 337.128779186459 92.9028810091979 85.2190856948858 78.7354954489273 89.8168613149796 98.1470818642993 80.4734312250446 92.5990421923151 102.955142031568 164.956807238388 128.137355871505 184.546651689852 110.…
AGR2 11.226554190715 242.758397750252 61.7464783350197 978.923766548239 45.7153447963117 22.0101137098243 24.3364811631907 196.208266097392 16.3381758928516 49.9284564643678 17.673497416258 94.5235955213269 25.0835544704658 14.7715020415181 25.6841009959807 10.2179147367179 68.3091978169789 76.4181678188832 75.3840539001596 11.9546048252282 31.8686429417393 23.3835717663781 43.4514444860195 39.54…
AGRP 23.6600135023129 1422.3049838933 611.251842377665 11.5857520562406 35.246144292118 55.6866093170613 41.2762978021681 61.039079675475 79.3953791821806 81.1774603451436 48.4331949410961 72.8983558228421 9.65805520009068 45.2632787543312 56.4149726934705 62.1552897296175 53.7010898780874 46.0530209097258 44.1278838439964 38.4999775856864 38.9113366483007 82.7811642330767 55.6398405956486 37.203…
AGT 6.68528342174068 21.3140844489626 15.9201474161075 29.9051676534444 15.6276955963225 20.3784300409944 16.7013370741414 17.96083802082 15.9438069390215 15.5983980092094 10.6834036193827 17.1038354304835 3261.74620892683 4333.7821095089 3312.9530754273 33.9209037900178 21.0067005437327 16.0473925926753 21.7747444393029 34.3248816276931 13.1943926535362 3774.58360130472 1081.49694037065 2231.514…
AGTPBP1 65.9856763429658 49.9277235337328 80.8282525756921 51.2475884639486 170.86421077477 44.4479728172971 40.2247404857358 86.7508979860813 77.2827260127667 60.3909914971926 67.8657010780705 63.5936318222023 1040.33628034066 79.9181090441378 71.7257900809836 38.800663319595 34.036577089372 38.1277396843144 29.725515178335 128.329773789754 250.520015940376 132.892087942981 110.410843131598 131.…
AGTR1 12.0168355650065 161.481914092912 14.723190558368 295.826427783484 27.343546284212 31.4762777143853 34.0523629425359 33.489326628985 36.2074630463919 57.0633248349922 62.8102297212162 13.8669680031821 24.2887411210301 25.4578976159456 26.0035380416159 62.1047165178026 103.569079643645 38.8412997824455 51.9825387490859 28.1474077096286 16.8211121131423 26.9983454492916 30.9885911995575 49.22…
AGTR2 8.28362599665182 33.7811324535562 16.0618492150132 90.7021529408746 26.1234967038547 20.8004557541186 20.3387929614472 8.6993956376444 8.4762226648342 8.16853454635323 11.5274583770372 30.7748568730529 33.8732591197979 11.5162652560271 17.7872009759795 7.5447399732452 10.716975813803 6.35310090758599 7.36562133974309 181.827015050494 16.2648379123073 48.3622134727057 27.3778393700778 61.879…
AGTRAP 798.727958056726 56.2143799477928 55.119063343942 41.1682624701745 410.641984946658 305.383847243623 292.548794181541 116.572364727102 131.589330483586 378.615962879389 201.829522306276 192.671699427833 126.726979188351 51.2206927001539 51.6007222549143 177.580153872533 149.687171203205 144.116526160902 203.919513174095 795.459820023702 307.624375280644 66.6824736244963 83.8460159930053 42…
AGXT 6.9309991596275 83.2422104488616 7.22226530573301 77.5979434883033 17.9224364572065 13.0540878784013 15.3487406822748 16.2484699166791 17.8129228680161 17.6683099021556 17.4320216105163 64.1327233020504 11.0464051315747 72.1410979452556 82.4600183906821 15.6758829301552 16.7562148008292 16.6310247968666 17.2596600137483 17.8233537230092 19.4338636932641 19.7544243756961 16.9054818421627 13.8…
AGXT2 3.88177620033351 61.1631769727502 16.7512243805516 186.123774865094 14.4668987863547 14.329978497948 14.3352220884249 11.1861934085848 13.3665798504479 21.6349028211904 13.2379608311409 15.4271937617623 16.5645173866526 20.4864318754059 19.0182119320867 7.64561821340806 12.347288825989 13.7464171368535 10.6062504040302 14.9574690587113 11.9613596479363 23.5688351310494 16.51675467965 13.029…
AHCTF1 76.5399308087643 536.095792085527 73.035770479478 142.227425633241 199.533102607509 225.519145608579 218.056029282694 205.977490774616 217.393427909997 143.14855119633 154.47851848208 331.755317489921 401.604812910075 69.0921320425316 65.8597219450441 115.451413158188 126.720248195496 117.799737828154 63.745221808705 126.234574479402 297.550791809779 144.915626961271 100.945998577084 121.5…
AHCY 141.103487409078 164.577215285261 1615.33069920654 322.710386085974 263.401740753284 508.646664984909 507.591753655508 2381.1143278525 1206.80572028069 1053.07297931647 638.195287363776 958.356624579657 220.958114554566 521.702585866663 506.237614685528 433.424371843163 419.78610188336 321.305039798805 463.830443325904 194.992721518633 199.947251735685 473.923369159541 553.063491742177 500.8…
AHCYL1 1181.98497542729 295.624385862495 648.048876635482 252.192384777858 386.689833412029 559.994144132187 568.489540895947 682.472304471849 441.062745488178 518.227017111983 446.567890271162 384.907636700033 3948.10515918969 2296.16229809567 2104.47954766447 385.807153273838 418.828384888156 475.981471835091 647.395000095843 502.196380546609 359.636997935336 680.521174149017 569.057098761124 7…
AHDC1 165.496286133922 299.353599445717 386.388007871247 31.6570282340307 39.5580507890715 75.4154628208106 65.7826008918604 47.3429677989504 50.9859831772664 59.7095474783766 81.0567669469429 43.6551352426423 45.2823849700179 83.5421081967707 92.3809610107451 81.7931128901774 70.3937386852748 89.7456579773163 86.8364559529421 33.7352024050792 38.0669626009144 50.1190574499181 62.8431870022957 63…
AHI1 227.221824883505 49.6266952110615 42.5498008590996 59.2601485384085 39.4039932459071 73.187394859622 72.737592327262 52.4191419158847 81.4320116106539 97.2841917945622 90.3775855446585 49.2510861267246 58.7190184187292 105.215823662452 104.036754882978 32.4636647911568 40.1052255111679 83.7603359560856 32.4553246920689 29.0986552494477 44.1529269719113 106.996702761441 97.2347970604818 86.03…
AHNAK 2690.90327388634 169.869024488052 423.601323335217 104.745043437511 274.695344048963 362.881535032838 368.04647128695 359.442050437637 244.758646738788 383.80095688216 434.7635817008 390.407372605508 303.036550823821 145.847530962869 150.577051673112 1474.19523640181 1199.32580436599 1120.02286187894 1050.88492355922 228.28397472743 259.136620547744 437.688854398912 645.307723266774 345.838…
AHR 55.9502371890738 588.535115971708 76.789998861192 1003.09454987342 227.439841723492 167.334745466665 198.452582258301 233.506560234931 291.630344026015 260.150100159792 279.281600723415 550.720664234749 252.079656687977 101.953069737023 116.811909128106 218.509369217764 266.663541112738 195.196508541427 248.238708976614 287.726344804067 222.944090171794 253.067684057565 232.269181709016 259.0…
AHRR 283.071789186855 119.465569357996 15.7115900920394 682.829016808783 21.6241802713226 31.3734668059175 19.7035567105244 40.5839215493779 51.7065019483385 18.9267178065318 21.7322370288217 13.8103778038751 15.4381469435276 21.8492660005559 17.2398869071772 17.0942150055227 18.9810537284901 20.3318623138216 26.0085989792665 20.8348958423252 9.24472759223624 23.6920556642727 16.4127012078248 21.…
AHSA1 75.0182605098226 91.8845004979245 1511.99615108007 202.22268271965 480.624501257871 1127.02342268541 1030.10201812663 686.105060365354 812.583892876845 541.247416451205 379.266004422259 818.042279269225 381.397899950998 713.622857312163 631.994940454049 515.548484684237 584.101057414409 558.143890955342 551.31027830535 434.960045420927 356.476179057848 463.372793013213 565.070980736115 636.…
AHSA2 217.683706105216 141.609646828823 451.573691980577 177.21752043738 1491.0411314031 298.93113970507 271.114379924368 190.491334443198 197.164723077815 232.946032028387 297.954189281694 6773.28019237121 194.534164189181 394.3551910184 456.60305776702 126.934852256323 208.436930015297 595.584788569244 188.173913530108 842.228241650031 464.804140440409 404.076001314385 466.169784098614 392.8920…
AHSG 25.0104945666245 500.461435063356 165.593047966877 1294.55480841232 41.1605671957009 32.227802721127 32.2378734709989 38.350131651097 41.0482011375061 35.9749768803374 42.4119861110849 154.348804306899 164.015544437769 2180.69293644236 2539.69401680027 23.8947945287426 28.8306338802954 27.1032732762636 22.2673904651172 39.0676201634448 25.3405506592894 49.2763012091352 44.1470575058348 46.67…
AIF1 98.9322456668174 711.667094089353 18.9589941329406 15.3648076447505 21218.1550713059 59.4774339067042 96.6996400572531 74.8372756250663 99.0813165454784 134.544051588376 109.120450151214 286.033122572306 25725.5116519333 168.680613617442 193.266993160951 578.835985505859 878.304790744332 614.219965121598 502.480949413133 10604.8379465068 26278.039910189 162.958536965186 698.353010232402 174.…
AIG1 146.711632733238 168.845760599722 185.024453611668 207.988317176129 118.569082474423 392.815198422646 393.151583352459 194.335700894805 146.934546834522 278.205277790508 206.831361838135 351.102235139279 2054.78871370764 500.183568343916 548.200241212032 238.804095291145 268.467900241773 196.262526429023 212.303574360361 115.578082309466 119.633254974743 812.907341160679 346.798822120164 802…
AIM1 320.378855198065 136.139007538451 34.2074651459338 36.8705794603466 167.733133325194 341.893094904425 310.70227103995 111.94161938893 93.6399447938463 88.687897034837 87.4242842382239 24.1679992145143 539.237872606863 32.810768522996 32.7176718648883 258.847775118234 279.418458572625 323.871644278441 262.013636599586 289.788979994989 208.981798240509 58.4273795608292 57.6126541647699 40.4710…
AIM1L 10.5545687525846 400.650233907721 17.1220874920313 34.3543381532065 28.3753977805169 148.958859572347 147.528763584218 31.8709760053486 22.5944424816735 24.4671834715225 24.5182543019795 50.3490633237759 13.9635816117493 26.1083866355812 23.2866664372374 102.270834752792 78.9592286143628 122.288260432559 107.324196764284 32.6401729922396 22.6527774218501 32.3689204709192 20.1729586768374 23…
AIM2 59.8954651009043 7.67854845356839 100.14228005548 7.22531726841653 193.68923492155 78.8355056904817 70.06237065553 66.4791644257776 77.2322391568841 88.6317729855314 74.5988101502532 18.2233466502148 931.26085996371 18.8453839353169 18.4075020781013 58.0370944874662 67.2097239350445 70.4072310090386 73.3915470691549 113.20483724954 229.98044211481 16.2850575234483 17.2773096774674 17.0766746…
AIP 281.058005934314 306.742996235793 1473.25717062135 504.706991782681 793.99290988636 346.100642630025 372.40978980547 998.096044047228 1083.52092879302 1049.00668379711 531.440897178091 627.210353494513 214.864428461827 636.754585707406 600.319420798004 409.790807449279 417.638672643024 311.635843892359 414.608172664465 1085.12576996126 666.420900546514 558.047865602624 449.989564282783 585.07…
AIPL1 20.4655757254614 26.8796697015028 14.1884665606925 47.5859843828434 9.79169749000621 12.191065442075 12.2424642200002 10.6229975619412 11.5302931395889 12.4362977070017 10.9321408364725 15.4630338732517 16.1531915943976 10.1186479700119 10.232711826726 10.1777635588068 10.1292020598322 10.3308922595718 10.8327541071424 14.5463590955096 12.7560315845337 16.3923581832073 19.8220107584426 13.8…
AIRE 283.997130280105 276.54744479785 52.5084166344474 57.5701058850941 128.528803656314 36.2773935227542 35.3020239891134 105.252100930669 110.687487816224 54.5713067403749 94.6910422284712 103.848787643065 142.715789545704 107.255083240139 104.357668928932 78.7486270883777 68.4965996450864 94.6396268133386 88.6485185341255 282.39075588393 109.9831522509 88.6694125135476 88.3502515606489 112.645…
AJAP1 83.7883164297688 755.012663056648 10.8981165437389 22.7600855799456 20.2972796097553 30.5215515581513 53.6753036169876 12.29189385026 23.2493013427123 25.2991242999208 46.6862960271699 90.2815315232765 46.9635660761042 63.2879873945863 54.4958694669395 35.6615108149698 25.5609954649862 22.3533853470246 38.6457315797634 60.5842949488171 34.591797746719 43.0666973811073 45.2675212600713 28.95…
AK1 458.336583699071 76.6174188278994 115.975783383456 949.080473394699 334.110917616557 391.881988435341 357.946246351094 147.600757465871 222.074019658781 502.22068119389 837.913837635435 1822.18842188173 105.348347180087 494.618064055945 536.202087352422 280.119671729988 193.849562510006 230.614536996488 311.193360659308 338.696499542069 235.891174033228 1134.47296528422 247.659442566872 1230.…
AK2 519.610443839244 163.299220104336 641.499452621668 171.433051426539 208.660050932164 591.958179716654 579.731421072191 378.863175405077 408.70409083034 720.753706244426 562.064955232195 621.362583201766 176.649922651623 337.909556652213 353.127946836296 287.859644029366 292.760394720767 298.511795899526 328.305903892991 140.328618040723 203.407939885597 739.514081699985 940.877722115182 764.2…
AK3 60.6066764840375 52.3688589366113 554.105451373677 61.3770750302069 92.5699357102179 230.698560972758 219.345286835919 319.46623286511 285.220740742563 314.348289097319 306.726395755137 85.9354013729634 586.705546691847 405.088695122666 379.43037580994 286.091842328775 259.314272948351 316.940022845331 261.494124446368 84.6596607785373 132.631008808931 1267.04650267376 745.274275347163 1008.8…
AK5 316.493772209545 7328.81550344761 13.0276218894397 213.852755197436 56.4399783730975 26.1789473552478 23.4556374719559 143.731493867007 109.132932667974 65.6737554988371 89.8023215349554 323.321567613814 15.8129253495485 218.655079759898 250.504750032133 24.2973871352756 19.9815032936064 31.3662059818376 35.1240698666543 48.8192851353266 36.2643897175886 33.6600926251544 20.8562587328788 36.2…
AK7 74.3874817827295 50.6003219177579 18.9381782776011 120.19148516982 15.4350770609786 21.6010633907168 21.6082589731979 24.8625483023914 38.1411241504863 20.836501976433 25.5783409888897 20.9795181936481 22.383001190356 21.5396235409912 23.3382683420353 19.8059031845678 11.0586008383543 17.9880724530742 14.1645055069456 23.0182824126569 15.9153365503901 29.8915280821307 19.4415362290673 26.8633…
AKAP1 118.164804551827 224.244174107749 1903.47275193431 405.323985726032 254.672335259347 436.056189587106 479.008633424849 184.042141607465 224.039225459323 120.242303782937 177.732588430884 2210.31327652576 161.171947856546 416.002911093453 503.247547809487 345.35990749498 361.624856941381 317.063286544395 446.505728157903 121.614109988737 131.681248231449 1136.37817578632 657.116377516325 244…
AKAP10 52.1654010166511 18.1238902189742 18.8634630436189 17.433660577377 368.682022007215 98.447578915367 119.297569849683 232.653353576655 289.296019602363 144.924951323461 185.693066644152 99.3341583912539 240.540390133697 121.275522517182 94.2300718542319 88.4762530801894 109.426547206909 160.497513215213 93.4957824264646 477.582310335057 296.930156876826 102.922704087637 71.359755132675 86.6…
AKAP11 323.894502952009 59.6370284952488 121.35145843598 67.779855207781 144.348877932879 105.988103717872 77.9992736275936 48.1842146742784 67.6504491162465 83.2827402277456 116.024756457543 300.284719342925 55.8896521431465 201.188058526966 207.824618630059 83.6308328046217 92.353343469742 95.7311049862127 92.353343469742 101.681132251902 137.172828337488 138.814765621059 111.966039891811 143.2…
AKAP12 527.851201780088 67.6593710839825 42.8426024705613 838.02243930483 51.2666684879113 73.1020666878026 69.2164839609299 149.943948827864 125.798957723027 109.081428495368 260.804959283645 56.7620558189431 54.4011171455286 145.78970066849 126.44393603134 90.0722904459643 90.5218481296138 65.4779265236925 73.6981459862637 63.1756372293179 62.7465583347991 168.392162183257 172.792161936642 143.…
AKAP13 272.977044144383 121.135074518543 173.393679424189 108.062763592913 660.280409913039 271.257515680755 260.434805995119 288.384024144033 263.537689431779 187.27824600488 195.512715726401 247.187586941412 1087.23467472911 154.012712954323 157.484272151001 354.323253166331 318.775745053556 312.028040720799 373.218741709893 584.696868636163 737.791878173462 492.429906625262 629.512592449928 66…
AKAP14 9.20121436658549 19.5890883551704 111.517643289224 60.8296518315283 16.8364287602118 13.187992200599 20.5957239200717 13.8619638681932 19.6779011835148 10.8856804197616 16.2414272689031 5.70297766297364 9.79694496117644 25.1255307019393 32.678124467348 14.3414936220356 15.4330566544776 12.9343816851469 13.030248545752 13.7499722416399 16.8011290746046 19.7141789037179 23.7274313370285 23.8…
AKAP3 160.230088654057 491.319886364957 24.0390019736958 83.6404841069827 31.9284017118642 22.8485866805139 16.8363112239461 14.0606701644292 17.1913156788321 17.1050356159168 34.3387980731539 38.2039573113512 40.9320529393124 19.1616475737048 19.9510412625136 13.1709614353961 18.1641242515243 9.06054966788767 6.68504445202295 75.7245822318893 30.121444187763 57.4111052747885 97.5094891646326 57.…
AKAP4 2.17025259013358 5163.87184656221 32.8547328549168 5.3736641968801 7.73267371720456 9.34780932276147 15.0292628480425 8.3111028177219 9.07909168889378 12.6958242981758 11.1261774280539 17.9093575509662 4.61609884648727 16.6362518415491 8.73038672099078 5.97903640594516 5.19227263170765 9.31575383044065 5.81267945288361 5.90323335005737 10.6516779853693 8.53332087551582 17.5479869729246 18.0…
AKAP5 14.3004951341586 16.1014959610628 8.80739172050429 36.1778546062958 24.8416343498653 12.0446822227928 17.5586730241753 21.0229938914877 28.7140603556061 21.1087805217663 45.0419373677748 7.65936252172616 18.93532769624 14.9994760036298 21.3713335336394 42.8314974420635 12.9796251569484 12.6570640443522 23.8122124683066 9.62024999674604 15.885053791441 13.8921839388895 24.942937935901 10.445…
AKAP6 30.7635403752932 69.9605213761912 37.9593845402669 118.374114984086 17.7038000159256 20.8121595254756 20.816163625437 21.8939279015322 22.6184535385159 21.1964641784197 20.4534845342566 38.8554390955289 40.3362542979192 62.5916977349375 62.7909776240522 21.1231326637688 20.5983685543693 15.9983205248887 21.4406802275958 28.9941341510099 17.7038000159256 121.334729211786 129.670322873274 98.…
AKAP7 96.7181164243722 97.45041469594 65.015056441212 272.68672023477 174.696243534726 90.0734498349987 91.0669349383606 130.674385807029 112.32168286058 112.64300955785 99.5445646043602 402.503264024738 49.9918358128003 208.367629209273 217.698760408149 84.1455477065935 87.2188012042633 76.9486120238456 82.3541794428892 73.433762905789 272.246565363646 146.995560909977 122.499411462731 148.86193…
AKAP8 178.546779774268 296.626209127388 829.763449948295 197.637397753119 266.408169398129 303.914220353338 274.816228525853 183.417085879568 287.209654955311 260.00125627571 261.672696417156 401.362247234524 125.336945706807 228.737059994082 257.635993136797 284.415293190273 264.726206589917 277.71216222372 236.099576838382 175.349289218823 345.831899830532 297.155307209603 335.155750263354 273.…
AKAP8L 57.5883255223799 75.7778866891092 125.961375816539 92.5971519288207 509.612235836812 187.833504198794 165.364387883204 135.983592514556 192.732327416056 107.571368366348 157.742997759716 276.305389130667 101.263445260173 204.889318722212 188.966966843744 175.317214642728 147.861789611831 575.871436953888 293.762240151959 388.200547151515 227.474355155593 98.1507267381445 114.612261235347 1…
AKAP9 34.9780711600677 76.7099137556516 42.840704520243 129.822226903597 76.6608451187164 57.1479856971209 57.1598219000744 69.2371255332901 56.0067775472431 61.7847196075971 63.2264129770092 70.4665588179975 144.069090680703 48.4680299392352 58.483574860646 50.5023666471753 40.3406810386306 47.4477923767315 52.5129779916273 49.9196176841574 72.098588509469 60.5808690366293 64.236585239408 61.909…
AKNA 66.4645540554335 85.7636527875394 47.5776219045499 31.125769723053 589.919749042402 68.3688386650048 67.5419053289483 58.5462991947034 68.7155349327066 66.458356435283 68.3349648746977 127.733265057889 86.1329037281057 34.0988528826967 35.4629502807598 83.4577304392383 78.7082730958707 105.194738854342 67.9076660035241 704.198476072868 431.239044216394 22.6679017025829 30.872581498013 29.165…
AKR1A1 264.67030788746 157.616474888689 581.124330596944 149.612458919691 335.395426268004 263.568938772782 286.353862903029 463.463202346224 284.304938952118 613.047648298247 417.726521821592 269.503067898583 118.719283142551 315.789504766056 319.505730075847 323.352506468554 355.343008981107 343.909746804617 413.55314953343 326.176578800048 331.014175627314 317.745327243137 347.089424965226 260…
AKR1B1 4275.64713876247 239.550724346572 2546.59919260573 1403.54597617557 330.81322119149 193.860580950048 200.96664726074 1246.04957465123 899.763344994983 3975.57612274738 1523.65203822739 1598.04673977848 187.32247208378 1083.20476294904 945.300394360483 520.195104548068 459.057509725637 308.861240534641 385.696031293617 400.077443196355 290.592688206587 2357.22940979801 1333.81335895773 2624…
AKR1B10 14.2106377191178 62.9770679817145 32.2964668188799 118.952794927097 10.4891690259335 236.321692251466 241.847212823066 16.1697091468185 14.9212933471344 38.6875040034445 40.9972924941397 37.7115963281704 39.6858097964876 13.7731400426381 15.60629285955 50.1199687752165 62.6648936923019 34.5633959753505 37.7768816075535 13.5110349425071 12.8664691428179 18.033488109957 28.0837435727913 19.…
AKR1C1 29.8220056171801 150.629096951593 49.7145105960527 390.48244914867 78.6263330557688 69.4291383747155 69.4508836017558 37.8676014577289 64.7486848669406 58.125767177314 51.0052035259412 46.3313099931376 49.2398342720096 97.5596966321752 70.0543109271178 59.6418645305694 36.6497917558892 44.2781125247571 50.7411657085777 46.6471621464068 65.3847203981464 108.10788267621 91.2105008146325 102.…
AKR1C3 183.941064340268 198.157102755986 663.128598521802 478.793783597097 117.412436851964 243.410653248586 229.496959753008 550.94663145986 212.076037661777 1995.63333486559 1634.35036247226 7602.17442030523 192.819224947521 419.525751700964 434.185097657212 1012.87134224055 1003.43783881431 659.344783937322 1115.55462278563 45.1357586162333 163.294273683709 665.727426365905 788.533237776476 49…
AKR1C4 9.07735992868943 82.0688167755001 24.2135999856515 234.268103031954 8.81669587830422 12.8362089428546 12.84063594534 11.1479955722854 14.5408599302584 73.9020408594325 55.1708394818714 22.4055141102937 23.9591471196232 56.2923005650824 51.403703597368 9.33533309539594 14.7278530219335 12.0487998414503 12.7362819958088 10.138447954274 9.54029297119246 21.2051386794625 18.9405927944194 17.42…
AKR1D1 17.0659791945109 17.6872161466395 19.331300135561 62.4986961046599 33.6329122083694 9.81419992320037 6.87995534739179 33.8086345098262 38.9458875158493 23.7919004726397 33.449815502653 36.9899798455015 80.178249314285 47.8939870879503 48.1361326513561 26.2561921288934 25.5220963995239 34.7456096092826 34.5347656001346 59.6597930527295 31.0657595396947 41.5630846424963 38.8023851984401 43.8…
AKR7A2 3443.49929116428 594.417394585764 2713.84782710881 553.81855948739 656.306198783401 608.725080716888 625.246533508511 750.046512381112 502.255775330813 1269.1742440566 1227.56373908348 1622.624900154 202.542220590292 771.727726285627 681.420767556811 1805.870860749 1588.44300107915 1429.56471454027 1957.48602867684 680.785621937167 628.813379397408 1060.03027177156 753.642770193243 1371.67…
AKR7A3 951.442265694205 126.586702116007 839.987432827857 168.442366187687 258.17767380669 286.307031099953 296.294208739218 228.223772634255 182.216714754513 686.07280613822 575.46544255618 320.884980538239 50.4930643480963 884.479059798802 835.466507391484 489.398188511925 406.148273427224 362.172284487665 523.825947178554 325.080105275567 198.304533110351 243.401521688183 223.530394670008 357.…
AKT1 716.452122052746 35.5352604952281 32.4082832369027 27.9099662740293 236.858599568508 101.534452084193 107.85093591992 338.316485330702 323.162531872303 326.219026854907 343.198312004539 207.959061642177 23.1277049466104 142.563953513962 148.053280279578 141.285544926766 113.638649805551 133.381507984781 155.078698399247 436.170752195092 192.817341360834 118.323836553626 97.212631177069 113.0…
AKT1S1 6.19428643719059 200.0366313063 52.9244304250664 181.880070128496 63.2716171432953 51.9589667072264 53.1879602630292 79.7296211954011 75.0888057508606 45.4940707310327 66.0422179473994 199.321295153461 14.8531982805121 43.8521033965344 45.2814402456872 137.598353854261 76.1533940953597 82.1058023486206 97.3532859735138 164.808181112204 44.7823451410271 36.5604467748859 60.2050217537538 92.…
AKT2 12.2298460405951 3116.76844209062 74.8391092281645 16.3891941642055 203.73114322491 114.611166782912 195.661651272956 174.480337508229 143.300251451399 116.813870716825 220.237207088999 15.7905371401101 7.84728838259238 89.8986424901111 128.673154331771 122.173528507371 171.525672533488 161.720047848686 135.67106203796 153.566533887586 122.909463224933 39.3001279371308 42.6343070019579 37.18…
AKT3 149.526865937234 844.83944761397 49.7166392712415 315.791022706635 44.5424109818403 49.8200542837189 47.3333298393982 51.1388625495578 54.2626027391572 36.8050905895164 59.4256519733611 47.8794550788753 17.8175220183517 67.5157021002038 67.6780697234575 45.5009642010712 55.0824751795178 47.6174220790728 52.8726420363346 72.6574159812208 64.899965580312 38.9468080235815 37.6865001860971 43.16…
ALAD 239.672483374121 141.504139939902 204.950104484167 131.460753116046 172.531369177281 59.0047192633675 61.1963034671657 137.935696995811 98.3422255426207 210.832679981669 170.579777035763 240.028921964031 62.6714655896808 164.114732620068 154.301187197682 120.397725065463 142.569293428935 93.2145666991646 103.944705813723 137.119739481194 133.68903987956 220.918756063442 116.662337696155 169.…
ALAS1 48.7553453829047 49.7702099204111 88.0816179518529 37.5397348474129 77.0736894677826 105.470335546912 103.051880900618 85.8265314654315 85.2483524927014 200.947677376793 130.851327921411 171.251895591584 364.279354425337 113.157349571403 95.9564653818639 89.6875946961738 80.5807141056866 74.7476136215518 87.3556460018117 62.3023433509859 86.9164568255631 195.433062432725 145.23996993096 218…
ALAS2 80.0324410412013 2239.39062971096 705.391130615862 48.1517025229658 101775.273409217 370.965965125642 321.140153012869 345.460177635339 386.514078970734 328.014291242318 387.249382048767 2699.72734792001 938.88042015687 65.2491535349592 56.8502770073901 371.678483802305 473.64493102126 377.751484376189 522.643563817331 37436.7022001765 7129.51217052064 94.4943994015495 102.165923840326 71.7…
ALB 7.73531560618411 19.8288502377114 19.8883201180398 20.5176961529354 23.2504770454722 13.4215219430208 15.3476696036024 18.8304808821631 29.2601765048356 25.2011130440895 23.5832770970568 15.8046392113149 503.575471858452 5883.69499845572 6206.40339201947 15.3380415598007 11.6517704561935 11.6605211426699 13.6489681460284 14.553609118263 21.2169174423857 24.2122219152921 16.4983786147735 18.85…
ALCAM 692.683979798558 90.2803438574648 48.9793386404658 64.7649821845012 94.0102363861467 87.0929072461088 84.0867654543539 105.700207788628 138.013581641703 238.943407679005 387.877821119352 359.778151038576 45.9633205780266 95.3289137252035 93.3250098798327 117.675318203132 138.260342856038 207.327762416125 105.29404353287 79.7125168482932 149.508500974995 52.445758938293 117.909599519691 54.2…
ALDH16A1 88.6436159106239 275.747192680463 319.366933728726 108.487640155146 457.105964883354 243.193843539875 215.290302910597 329.775199119654 303.858378187601 276.136378720987 255.785580178337 303.363835315789 79.5586335989806 102.591254441937 98.6689387695015 360.674979027719 302.490536983537 399.846096206886 372.553488135775 340.484127930771 284.984893989759 122.496822837744 121.567878986141…
ALDH18A1 84.3918832782208 78.5455175570612 4461.3835995085 672.086324337917 175.983600594462 322.331007375755 332.364704152455 392.42852845302 363.905237685815 590.971912567944 374.214747215429 73.8088363587252 134.964120639538 232.748861066629 227.467621181533 416.171761301987 453.933306439539 340.271302444343 450.28589720606 117.90831773759 198.660061540108 154.861442613525 355.329625781377 138…
ALDH1A1 18.1152749078246 43.763621603506 136.467626737872 37.4697273641726 237.623118049426 78.0585914161888 75.2175247498789 38.6136224846966 48.6216520886214 74.8336299729747 40.526462664101 2461.95511562406 526.797729550849 773.722730369782 684.189558689292 280.482977194901 515.304253116931 149.330591442046 337.837043013243 638.107081592506 326.398296748026 231.365053466931 122.882776260347 33…
ALDH1A2 10.8141592014081 18.2269443818574 16.4220775721945 90.9975594009325 15.5969650212099 14.2414030129788 11.7291316322629 36.0088374629656 60.638663039725 18.7631781440413 15.7486238698067 21.7716938639022 15.5357855085264 20.5217558051412 22.0357771687249 19.2484661572994 20.4744512015468 17.5409909580525 23.9847935285351 12.8069650012532 14.9253497410893 39.3527028389429 41.7136940047496 5…
ALDH1A3 1606.53387354517 16.9890244549651 14.7402952047533 20.445358682011 9.30777208652957 68.9607966668737 69.381528609501 47.7414965971417 90.457138576167 107.722386845098 231.901201019601 15.0355730996426 17.0595992782647 43.4634027910798 45.2578180419275 27.7033605737246 31.2754900305334 35.7491565216559 28.7587747956778 15.6268720968074 11.7576402421552 100.273314630029 82.8169979099296 31.…
ALDH1B1 112.465737614839 321.379681137916 399.245109318687 288.810677122156 74.8762597999759 89.0167394527144 95.657343021 109.60892851064 94.9684270903181 93.5234648107121 79.130708968185 60.9483914133929 25.8946518903217 104.33187442563 105.280070459057 92.9242156882344 101.475385216201 95.404167758114 121.004253917068 66.5861649714239 80.8800792370587 141.744618954996 244.558386694957 126.2013…
ALDH1L1 21.6704990145044 16.1632447319224 13.501703928629 401.238563675158 21.0926867109676 17.5536855241836 13.8578836461188 18.7185639807392 20.0906061044266 15.0388607513091 16.0922658498668 14.2309070692407 15.0376366976489 123.807662821434 115.182038503393 24.223964426833 22.9794342234315 18.6420883171021 50.3173628803116 21.453931446778 23.2461265844419 96.056007267188 29.1491840330953 40.8…
ALDH1L2 34.9112465028954 147.898127141631 15.5555080400032 712.823634677685 17.5439445090045 25.5651196820135 20.2813126346235 18.7633641922155 13.627276265433 25.5905191865797 22.7507747056437 8.78155732547693 6.85624240120863 35.835201909772 37.7624747730305 29.2713652700577 15.2650490542641 15.3782895577061 19.1914818632677 70.5901054765379 27.4015300263074 36.4619466996374 71.3730516565928 45…
ALDH2 112.864630899806 176.096460190481 126.558349791018 127.480211525998 862.285198669597 1217.8530197303 1354.44280097382 604.726741677491 379.179900751629 339.331435268489 225.204215414354 721.456374731734 832.768368623701 2313.81443184108 2096.20236065666 3436.47798303699 3713.49469823258 2427.28761084915 2779.82718150041 1125.56090740029 748.835179572596 1960.76148859616 1398.11509662836 257…
ALDH3A1 13.1079682952674 97.0146916265849 10.6328302725506 15.4393401746883 14.2014492604284 24.0703801407272 26.335260686052 17.4333209596453 16.7153057349426 18.6029828427063 16.5841576737981 10.1947946594496 32.8672109397345 14.3658941372594 17.1074622062261 242.381770609746 185.336035102815 91.8460034876404 101.896822346614 16.0682332683794 15.0028836436404 10.5788966607592 11.0929653591129 1…
ALDH3A2 75.456992342553 172.761808196697 80.2995782346816 120.440963467603 64.8542731206893 159.802127346301 165.652705870197 116.511822683251 82.2143830328188 129.932987049327 124.461257671268 781.86042036457 72.056555540343 156.162793054683 134.677027154956 398.923300024576 454.685443998234 371.809596049318 320.35570277351 61.8293455231162 63.8834123419005 305.944741444768 399.546441531442 226.…
ALDH3B1 42.693925301797 190.010380581263 12.7935593571024 14.4454853584887 152.997442740235 44.606455386853 46.3974440254321 128.417428221848 55.2872888283224 121.423911171496 103.652254954705 326.601147052278 81.0794699273627 54.3078285645729 52.5021782643636 54.822576585368 53.9924494388669 54.1551804568152 54.7551858239915 132.363351694941 123.980504429915 39.380675396683 45.1193402909099 33.8…
ALDH3B2 23.8876784102866 51.7060150979793 29.0423879632526 87.4749002865329 21.0142648306285 277.149071475133 280.852480591232 18.8223191747962 19.305397851729 21.3124101750577 20.2639016200342 31.8128842614245 33.1296338679724 20.5943703460282 19.692579544926 256.852446187438 339.690131394794 275.810713179459 540.284851649424 20.903409343263 20.6638724541475 19.804357862171 21.482678825269 24.28…
ALDH4A1 68.8764753755432 139.44969857401 273.467633123355 105.554378673335 85.0955380464665 108.274406420322 98.3073375455349 85.2880713535567 81.7414292228219 129.289632721439 92.2992731476107 80.5741651465894 224.732413694796 289.653268708492 303.98703196208 140.492420988084 138.771440979046 136.719094968814 148.886736549961 85.4719077562414 73.2255574370187 183.537027123822 156.704175274187 21…
ALDH5A1 125.782165280314 96.2856796803358 92.7948247633016 62.7800718479277 206.229439393655 50.8130973493731 47.6231591692597 51.2095497016191 40.5094654605321 27.7761092609663 21.3069569422953 387.449798798796 46.5025121469573 270.032612426394 278.13289436337 67.7722580597917 78.1448625563976 68.1417838564509 74.8349014129259 59.6801860003951 96.8543699136921 107.180128553436 46.3483447238722 1…
ALDH6A1 64.6090158386449 197.718826999314 149.741526334902 659.160289908244 151.772489124939 102.101772664785 98.9383394182733 203.01660654693 123.189830441582 137.262310143629 143.78114587314 123.95825196382 96.1114848507013 798.010781308323 813.717039466398 140.62092247728 173.448961691883 146.789682650411 245.371475920931 122.3839497675 108.506576177989 328.815091671439 192.453791399016 544.88…
ALDH7A1 814.951475361949 195.200337457922 159.326485334648 255.628945640537 36.8026398686534 143.590666581849 137.877378446872 375.492792680515 186.505167652713 246.01020391729 308.977832983751 197.295839379438 202.97522837167 697.139987666428 687.233040093789 208.320415219176 254.074341192575 234.889371580207 235.521084459184 34.6766387272954 39.3322178147153 454.209579840349 340.302651161331 51…
ALDH8A1 15.4966104025859 347.214175430987 15.2707105779123 20.4675742828697 34.5105160197377 31.8233074668272 28.629092033398 37.3711013863576 28.6867855608174 35.4034858466071 36.1026268241819 32.9103523878338 45.0232433122967 38.3119626702705 38.0779950790433 29.2260223748478 26.6778230938115 30.1892263369733 27.6341180257014 38.904726733799 27.1072447755301 27.6946014184421 29.1871717080473 39…
ALDH9A1 2889.77085509839 382.383287265979 1411.00078760215 388.311028480189 356.332729223853 494.343609199702 515.840002742858 461.642976870281 324.803959379274 726.579317037326 726.579317037326 676.439012825643 312.712084579975 1080.55865804625 969.536254498463 948.313214298129 941.86015769484 673.934833680542 997.74138253804 386.011006501352 369.286152706788 1168.82982370957 1309.71733899903 12…
ALDOA 2333.57000149425 785.576417016699 567.29888967532 3054.67287123632 2683.95251411545 884.130365522919 728.073239558585 7772.4177772514 6530.03492590277 3859.07425792655 4979.74520983394 918.653366556583 1257.83451358902 3347.24312500737 3484.0508427834 2167.82279250596 1748.3999384674 1797.50286296826 2371.82857648717 6298.01181661879 2068.73451213978 4185.82096093104 2881.91804969422 3283.7…
ALDOB 16.3286369475581 90.2434553745318 55.9964665105351 77.5087585284581 43.1595722611 14.1351285209682 14.1373643137906 16.2772927323536 18.4504225318641 14.6696367393689 17.8095292441775 89.6805169977256 24.0517954704146 255.831763097217 262.661317311669 13.319053649902 16.1303036817006 19.6266425916484 15.8631885237434 48.8044414835095 23.1529664333305 54.8979459063813 51.6754633758966 43.733…
ALDOC 33.6018874331076 85.4765395590246 27.3856233308646 148.518617363422 95.2174271428842 347.772169169711 342.637783115932 172.665520639866 47.6333072581978 319.393465158933 68.8341143504003 30.7963977960709 76.9641469636613 2374.38200326459 2237.12219457705 389.987025079918 435.069349304334 256.889006455864 338.586436432375 239.540856225736 180.490147215019 1748.86382449494 169.904921758753 15…
ALG1 196.747165833296 64.6794991419392 1462.58390014928 764.977296265465 123.344294427672 118.866988515661 124.02764596169 217.143489938089 192.053191561511 148.848185399856 152.599067480719 101.840667793296 104.75052680576 140.520420933738 140.402221082232 124.794633185492 101.220869668571 94.9327191361331 114.391420460617 98.7123378629514 111.600742088824 113.640409458258 116.306995819078 82.44…
ALG10 17.1083375308851 85.910499441268 73.9840030195884 18.4005953401648 74.4652837064228 63.9152992170234 58.4523400018117 80.8414353928868 85.6383397320521 49.5698559224376 57.7761640882302 19.6709617703779 17.3643181311084 32.4620150655877 46.3902457953516 48.5291190000634 49.3626878026066 43.2748800797567 41.9917606894604 43.7427270555413 38.8157047673423 47.6463651711462 38.973679630838 38.7…
ALG10B 42.4808699337033 7.62803706039211 19.197141960353 8.0216869027018 58.1135938489867 60.7681962779987 58.5581465564518 65.1126198850416 74.3675634143274 42.8508198618474 42.883712036185 404.550831002413 42.1080593324933 25.3021496640377 24.7009993075362 33.4269451650358 44.1714938973868 47.804947560663 31.9132105478566 29.9658377321855 62.0916942086823 31.4721929708424 34.145715629052 26.209…
ALG11 30.9042044548132 147.18047231357 22.2954425561056 24.7674914494616 73.7279461458884 77.2293253973687 67.0070935152675 88.464416171228 85.1818829499193 101.793562544148 82.5351285959976 23.4439132353598 152.931631537823 79.9434712705171 77.1802951067585 67.5905729221275 79.4167923536947 90.6653569732502 118.228636237215 89.3418415224472 145.948684897808 70.6794542465732 81.0131739240449 65.8…
ALG12 107.887595336682 430.032380382182 209.455412461213 94.9500794263212 98.9404345898676 97.2002181201281 95.0272721016503 97.5440022857411 99.0265597577823 119.351638651384 102.962668491307 57.0356567604122 57.0896676471539 79.347921787802 72.7906828564117 108.77138122598 90.1692924726762 98.2478597858598 101.194049695472 228.139066249944 96.6154607738499 93.0586045611255 92.4640033750852 122.…
ALG14 46.6728425663652 67.3664924239238 820.853647789327 609.056376620976 74.8214399932854 119.915525604828 117.816669966954 129.556729029703 126.540075259852 103.139419853736 114.321048801531 116.097704363365 52.928481837461 114.261780460789 110.334832420619 122.032419116354 141.40706876185 83.1987839820168 134.447398285867 46.9093367603311 61.4761959670543 145.42092105798 194.054638324617 91.03…
ALG2 68.5181076641268 147.259139287659 563.276553568675 147.068056279899 116.338072573119 116.338072573119 112.353073075604 159.511099957588 175.824658617118 184.009325446216 161.897332866068 61.3266075878698 511.405190590353 113.276678558705 105.22891362572 109.241942761821 111.352350455281 91.0598420028288 170.699270670859 284.170745756492 111.950595953817 141.000728688367 128.69864208485 154.6…
ALG3 93.3590246694065 125.32063889358 380.011732515686 178.358601517593 245.293418573462 488.719768159116 446.732499710743 428.755901127089 527.4616089454 665.58190247615 416.17665356844 345.027077532062 1197.35045925587 171.098629749664 160.029227708801 354.166376990017 351.398596480551 356.596778171776 394.040597005951 341.360318091943 282.800424996603 266.340297936873 293.676222157288 206.0655…
ALG5 670.672126259281 231.964940245763 2180.31056703913 1185.47246125936 390.186601848972 865.325067275381 936.580637761085 418.419166121226 539.121285570909 637.394008698866 546.500267564241 1284.26383508167 209.339111459864 424.838711560997 447.041103252289 741.264704604055 764.446632847275 598.265150394523 736.803398432894 386.21124601302 533.372487301928 555.40125715616 557.952245296789 457.0…
ALG6 42.9652068086251 32.9778948997274 618.310861061787 59.5019457784151 372.576758848418 373.685129141663 354.846754637075 410.832478086533 498.054330418159 328.733212143292 394.385650238367 48.783366703838 30.6017695386933 124.794515605914 142.181310120261 217.759710274879 279.912234687237 364.285803010309 187.350479070961 99.5614068629121 293.326317213729 96.8517149527513 99.4439230575008 72.7…
ALG8 459.688390556311 144.62310769061 352.162591649426 161.877120656105 297.741310679842 261.140541584375 294.190312551755 592.913097089586 675.041751014023 708.865642216679 567.763656732719 600.625595644119 577.282070477654 247.007438697002 264.943114148538 277.854080123794 315.741449705775 283.757512730679 304.228502254867 261.410227459078 279.715533390888 292.880228195875 366.053341067078 291.…
ALG9 135.866208013735 92.7227190808629 309.910412829662 89.2743909333728 103.293919007054 208.81665379186 213.655615543405 161.725357995996 160.462404695022 292.722164586101 217.258313959073 209.305549739439 47.5374531559679 161.035170202071 168.076093370533 206.377097027886 173.530935737939 131.517736777512 188.750678614775 63.4550340754151 116.991574985898 175.582349842321 280.787583529465 147.…
ALK 61.6323389298053 215.872453625905 12.229814188131 78.6964893214421 28.3583406727601 18.5821489771383 22.3930726922099 28.853546435654 18.7926381484563 36.2316481084623 37.5343278183752 15.8552293284265 10.1898857847195 24.4695254378577 41.4580866177461 20.1564864118157 15.2454902875865 12.7086483232737 18.5776942905509 33.0667118632246 19.5184765468876 22.1973851166267 25.0534783329037 30.967…
ALKBH1 40.9651838543277 62.8856776980378 271.259891073895 34.0596360691269 141.190553106563 81.9057324339665 78.5224096545778 157.102491935209 199.115542874085 93.7774439153639 114.717464646099 27.6520310566462 23.4906676355815 82.3046850966501 74.2795153583455 86.5331320774497 83.343807937369 68.4620512812509 77.6038684564875 124.382123673949 111.203809888002 85.2103848891435 78.6432530878736 84…
ALKBH2 162.660414920774 479.632709377628 93.4776215101488 139.408154215786 76.0196582661389 188.044469659774 197.550007952336 167.518035626058 182.402360186165 149.281835919668 111.65755211543 65.559126702583 85.1579741943335 153.922433934343 130.760035467679 162.528953751644 132.564503518778 182.461417014139 194.206172340685 85.5951316622574 74.7566655029618 120.008951378671 243.234752077742 128…
ALKBH3 403.236511429021 30.9263182512355 182.742244846101 15.9956552495507 123.448609994526 184.677073459761 191.401457488104 218.507505695835 338.974889810239 316.485612476153 202.236303738099 30.6543748673216 24.9573962687476 98.9128369848324 104.968024260635 193.751785952775 207.883487679608 218.150566220211 209.393917397306 57.1412336289004 143.480841778169 93.4856129413444 104.993156072632 5…
ALKBH4 60.2008936690765 775.752149565673 1560.79661532505 41.5247745129506 93.2933418110864 175.409732560392 171.550785410091 131.147098218872 107.350140074032 181.633994526069 142.89332776182 53.6361628777144 1567.6845328714 127.550199901376 140.336622880395 180.621817337987 176.968258539988 147.059417388022 152.955783308529 102.30687807091 144.50136462641 70.1220245370046 76.2001125502366 78.59…
ALKBH5 2645.61701009018 246.176437770179 521.13364517461 256.547485302173 200.61007282139 404.248420496818 404.248420496818 331.160217185572 564.518380440879 308.085630960406 179.244383261787 530.405203000905 151.628222272598 1047.36841532541 1023.7327770618 388.33361448474 309.139197970252 273.735451724597 399.986741343411 210.761623170453 230.773383010309 1002.89833494987 1037.02620682205 801.5…
ALKBH6 69.4412806453218 119.995713237078 863.595995127786 78.5415450345842 130.643114717336 104.359197517346 100.372272498021 63.6816983230136 90.4187620609397 156.327719829548 140.35713813999 49.7028719981702 68.4264763954967 157.852102143855 170.360287173895 73.6886648781074 82.3904529331612 100.426640238671 97.08351042737 108.637660108656 128.970197153438 132.413373408014 87.8692455123674 113.…
ALKBH7 142.797491492738 432.631128373315 326.440139659331 119.099596493913 611.192066288711 247.922129246114 253.502180950488 427.432204661694 246.895954433848 378.597484362354 435.280214530232 118.570094404619 457.964099811933 565.811055098498 580.549545960836 983.351053242815 641.494650237005 601.27942159442 1135.22546967885 751.473369494906 469.327746345632 1293.30420231916 534.199744050437 66…
ALKBH8 180.401846820308 45.9939182178448 253.869073167198 29.2753026192162 54.4935454487327 114.034463584692 123.095570743636 73.3647094152626 113.087831812321 36.7426274166174 47.4800563469685 82.1331273270862 35.8711009874477 46.9950794104077 45.1863895189707 48.6589305385462 37.8400937242872 55.9604012596445 35.0402794255572 42.5386048426637 79.1460529555496 42.2354830981589 75.5917349355157 3…
ALMS1 287.444055324934 510.784899916132 43.7330134959723 391.510884934474 178.880490072909 71.0074152664061 101.464624104195 153.126965337446 178.461935966456 117.051881562817 119.649792322081 124.385080285839 54.7597188690024 66.277735264658 64.4428517684871 119.847888903554 109.728516550236 141.555273770462 110.091318503025 136.024200222417 131.330942188767 69.6904847903217 78.1260598275357 85.…
ALOX12 18.154826218333 151.150450825247 29.5467410496073 508.454410782862 187.474640254198 138.962143464415 138.592710719205 69.267956564573 71.3229262232684 82.5830639886208 58.2385887317744 53.5208692108018 193.877823133747 29.7556988644162 29.7271607743999 159.370225703729 223.646866700956 159.647228888861 178.525858817789 106.857903099721 128.402094558148 28.9921263374682 27.7842960731607 38.…
ALOX12B 68.3982254558721 74.9243106881799 48.6115012123363 108.99524992321 31.5455118555409 547.221615954159 544.294469502402 33.640270006852 31.5486051356061 29.9056560974449 36.6815160083624 50.1742158171581 51.572516129035 44.2075184319086 38.5399940261364 258.416135874443 305.476840377165 306.780458731438 190.536031526534 26.5289136898194 33.0081345451429 33.9949087455748 33.1491571763775 33.…
ALOX12P2 44.252101784421 1381.29821222098 33.9897824119124 37.6397710266131 21.030492943108 24.7318236062333 18.0344480502221 31.0332459941607 30.7392816538228 26.7278712075001 30.0565746951172 30.6779714590681 66.2519289569333 24.665544651109 19.4249227796433 24.108785955101 25.8413648562252 23.1043371881876 27.9447630211829 46.5845911730349 48.1053704837939 32.9438593717133 42.5885108477674 56.…
ALOX15 16.4374583122501 172.687989714654 10.5072811035193 302.328986117582 67.5939064307611 34.7134793032579 27.8058409662173 34.5715114953534 24.5982738333991 28.6137740878886 28.1599200659576 32.8554809048201 8.33560337863331 29.3225473126672 31.9366906656887 26.0330627636903 38.6847916588652 33.6391604782844 28.8909353678184 38.2322831523373 81.2628879550674 34.6159411586454 36.8847088391555 3…
ALOX15B 57.629440573681 104.144793593605 86.2331058633588 202.988606980811 50.0943115565152 94.9968600508864 104.505652785854 50.9949236673744 49.7939027157642 54.3013685195503 52.5109760542072 67.0024704516706 65.2797949349028 40.4636791646814 47.0559276563735 103.331461084062 79.1960201900613 95.078356342057 2230.07675699204 70.6176432882731 43.8640000824833 62.051959056549 73.0615627357777 71.…
ALOX5 140.343520329714 432.82768282016 88.2176295818514 145.477094412987 3695.56563978768 228.012464948457 252.363397286641 115.130936884599 130.457747117848 136.796478863486 124.05557421034 817.408725993558 1150.99400918364 80.563060859506 76.2838098480922 511.657940900187 515.68222069207 452.984536293364 431.359726382587 8141.82268965514 3445.84372531494 86.8393074064561 172.735644733638 110.63…
ALOX5AP 428.927785724138 133.850139484512 173.202867021414 129.984525664908 2668.64080147006 449.305613433707 450.996321382261 116.328484610923 95.5636316277113 104.733591195171 84.6062688276474 332.191414669554 965.061222604612 197.407528240049 200.249892962451 542.115507057517 1209.27339194807 695.731721275196 633.05941236512 5440.36494200111 4287.55597492092 179.714130344909 260.906308339644 2…
ALOXE3 207.054963270944 67.2487068299547 63.2273180163045 161.357161586335 75.3294262530166 353.546598459605 321.835276156501 61.7108597866051 79.9482966170345 48.4637389603175 63.1332193069948 321.659825716492 67.3437285194073 50.5865000448637 49.5955343806603 345.864486683276 296.103802526203 312.834418218866 275.122009716382 44.3021412692088 51.2033555084897 65.4843629657613 62.8280938356885 6…
ALPI 25.4362108021622 269.904713322596 46.3686888183933 83.9374148949252 49.0920461078421 35.1820139110259 39.8512192430525 47.0093240048263 60.2512006146387 41.6002163400901 50.9401670879854 256.189975760977 22.651358023075 37.804398492457 40.1157808489249 37.9877941732036 38.0109488862164 33.1097822551028 40.6614245746889 155.132130028045 48.8320074335117 53.8305906861102 57.0002326173093 65.54…
ALPK1 170.975941811698 176.204472846498 127.24479751792 121.80540753863 1192.55121750755 709.380998379958 739.047975827559 201.720489201698 255.203841475749 448.091866961513 478.537435694374 154.112829553427 12127.5649564431 126.68958741708 121.22933150636 465.543583899979 497.214979598994 704.016984098284 416.664693717634 1719.71913983861 1212.12841037477 155.23537485024 148.016043550107 152.493…
ALPK2 20.5122186708486 55.204673918761 25.2175475989534 127.916364840895 19.0043406789347 9.71279014665513 14.8459886521001 101.127547571032 124.768251220857 262.155264030573 67.2636570574698 34.1270887035353 36.6223121767612 15.4173865476244 17.3649422116702 54.332019593847 74.0063602418564 102.591436845064 89.1137461361969 10.3334479308004 17.4636529577824 3100.33913229688 276.583487809674 1176…
ALPK3 21.1469390471518 14.09099587915 110.902038461295 16.8664577564969 23.2329646332888 19.7193528073303 13.683304947146 53.4065548212516 38.3752754343323 13.1332475134546 72.0200676804281 29.4421484365303 62.1641937358048 46.7766128538207 21.0301043591232 16.4195478610402 29.1168015309136 14.5728275304994 23.0229622147553 193.695760700207 59.9935992650566 154.849890384673 132.611230413673 152.9…
ALPL 367.762764316659 132.165244648543 44.8035580636592 61.053616623013 627.566715196948 42.2148307234903 47.4344190960633 42.0029821261542 42.2298042308624 215.858567821502 56.5809919647474 51.9834721941643 4380.80042076708 226.968875341844 215.300458679986 64.2136585191554 75.3797068586648 68.8580079879093 85.306878871752 1404.42487779872 657.373749430554 175.966703049321 116.879964161666 149.3…
ALPP 2081.55189534739 152.839857688425 167.053158583104 129.902713360721 322.838527035566 382.672689638308 374.55272093136 101.972774726401 126.631045051089 42.7000823825687 96.0758368662777 287.957774037524 1994.62254459707 514.95424634859 461.337872650747 153.785967550177 138.24067931104 581.025858020695 381.787790630561 599.792286489328 357.317793624521 459.69188454354 508.204750545728 1251.28…
ALPPL2 93.1357408497826 1182.53970822406 241.562862916347 552.622912761981 83.9129067860919 59.6179799929104 69.4932174012458 65.1037733332451 89.3850142327304 81.8923679990962 65.8453478023506 72.6070641847491 121.788909809504 45.4565341006849 62.7715917333428 78.1775368770262 59.7133480636808 68.0147457937686 71.1248847495245 139.08053767027 49.9819546872232 85.9933708104242 126.836407699444 11…
ALS2 22.5868043928895 28.5372843972968 39.3807423559761 28.7788567722232 51.8560452346715 67.9610017362661 71.2847436294117 78.7729250459463 92.7413574878091 58.3566464654404 70.5445394684957 90.5550190699355 275.648897589164 104.610689344714 115.657723429667 61.4329720933339 61.3386055586863 77.9633626030116 50.766743000281 39.0389382958821 55.4264195399432 140.766497670656 122.893078785907 148.…
ALS2CL 84.1483523002296 184.916273293035 60.3307700133479 895.61552163377 64.9732492524776 97.4523426262109 84.5266040963542 50.4018256688456 64.1338521644046 60.8163614395479 56.5984768128765 82.2219848722572 120.828341273673 50.3279057066163 50.7720986902647 99.0922594571743 91.2656310971851 116.497266509211 83.7019145473993 102.277743009605 75.2202226619868 92.8119391856113 88.7118295994722 99…
ALS2CR11 5.08800003641496 39.659940150859 10.479676955833 124.461570585179 10.711222609623 18.1437748495788 18.150597689004 17.1978575230598 17.5339744941177 13.6636882279017 21.3133101911128 9.629393635436 10.3596588428542 12.8473264013706 14.9592795070836 17.8259400886357 15.9792297190332 21.1418327742247 16.4369700642462 9.18507160326165 19.9711266294985 11.4141056106581 11.5314045815881 13.74…
ALS2CR12 17.7138598759607 9.82959543634739 9.04272721109608 11.2723657678635 30.0625826374433 22.9243615583666 24.6359398847887 27.9508599551711 21.1670044441684 17.486458552787 13.260138703565 12.2829613991968 579.490461096973 20.9726493720811 25.7259029340689 30.4437965137826 16.8730499062365 19.1381180963756 10.1190965099305 38.8253462991339 28.2537054615437 19.1123669070748 13.2877278094186 2…
ALX3 83.9199246918083 25.4163449416399 12.1573315386754 66.6928196637981 84.0152701665216 28.5434394223159 28.5598554421294 52.2098295724289 15.3438912910574 60.0388007405838 36.1600034162663 30.9163398410528 34.5729702056549 61.1240437794882 109.30982914198 32.8429046684024 28.4881639441557 26.8857285193832 34.4582101682078 24.301722022278 33.3281546791434 31.2892707183458 25.2392710138525 32.90…
ALX4 35.8310133550963 75.305466874784 35.7087843167157 161.760877642633 35.9873899425322 20.3088207469529 20.3153933743504 32.4055337666135 41.0109648806614 10.4821538838634 22.7674214980405 23.9654479788902 26.6985315519886 18.4535088162536 22.3556233322054 23.8275232591127 22.8129024905174 36.8344771532579 39.2549239936699 55.3484978858108 34.4945187544748 27.459948942593 40.5653018712552 27.79…
AMACR 16.9470792802835 173.281324385455 47.0351160645627 57.9053338373663 74.0889775368743 60.0091394568316 50.9540120620123 114.168005537084 128.335953847292 108.211869988409 147.441058118714 52.4135637912727 242.996339899437 98.5012291631812 94.7309792067692 73.5493253955594 89.3496157032198 60.687844820496 84.770084829877 77.0510158261051 87.0480212806651 68.1441441806418 56.6780360084805 55.6…
AMBN 31.5281454977963 2375.22527300879 129.137165468117 27.8659530195348 33.2094882356406 42.449425189794 31.4477983337663 32.838027698415 29.6259958143156 34.0371474293083 37.1177166624225 39.62687948485 53.0451326630063 25.9548547723599 34.9322341134204 29.100459250182 29.3438113313136 33.1771620592942 40.5720183994319 35.6546865592397 31.3415018715687 41.0672386534334 48.4313750156793 47.56561…
AMBP 0.539965987949799 89.9871803084479 13.8167002396414 746.379491530835 8.8909364430951 8.82657962220552 8.83489036690781 18.440565745242 10.7456279957179 38.3847859504803 10.6871924291598 33.5415483894369 40.2762903590789 176.762360047213 171.148972599768 8.34713994218308 11.2376815758137 10.263500038598 5.82666142512642 27.8573693549746 64.0632083018388 45.7720717833288 17.098584785473 4.9497…
AMD1 377.10073443334 474.091237516819 668.199887412124 511.901508796032 549.262341116239 675.010008676121 672.455249196305 501.915885114367 577.026646487909 300.605221427582 374.703899812137 925.036802865918 1487.39847585354 638.860003463884 645.582593899822 365.882188126917 416.195585802833 363.422562010386 314.245785733746 526.611284069616 589.313813090006 1220.18271914436 777.484261150154 1170…
AMDHD1 20.0713971101935 22.5113302328205 57.8413337408541 60.1931096193009 47.4969489908061 108.40729923835 86.9462849187376 139.103375082935 33.2305343879967 38.6460622642631 33.6996217326107 51.0983831661841 78.9362176837278 46.4460164700777 45.0603700694069 36.2598418903204 73.9148761117628 51.8270839382966 35.0221335363513 21.0525210794394 57.2975966659396 45.5130372099504 24.6374824033012 29…
AMDHD2 52.8921392867085 111.265729019403 146.967658768305 16.4463244758854 145.993841295319 104.211957301397 93.2019343396361 59.6711760884879 86.7765222547921 141.752825619416 96.3567659108346 12.7417830392132 581.632289966672 67.3003756026831 61.0395067048461 112.03426510927 90.2300228829301 129.260506384125 135.17322166507 149.166876739667 158.757400505135 67.7264791987251 69.2708921875802 62.…
AMELX 56.9667694502182 463.997155026717 16.6475458286348 22.0045352800512 19.6236657739821 21.2121306024447 15.5684539333036 21.9559456615208 20.4814958819578 26.1154314344961 21.023755393563 93.9670622585898 22.4851637741433 15.8778324408472 24.8434537739105 29.25536826654 22.2687184019446 23.7719780382796 23.2720567838862 53.0870589235211 24.4208068315053 24.6867666188929 33.68815232701 22.6688…
AMELY 23.7773843624494 21.4540658908286 15.7155257401554 32.0096198624448 19.5369522698476 20.2069653547619 17.4273688664608 22.555289773437 18.5390114823663 16.8915868429015 22.472696780867 17.0025149354234 25.3625012813707 13.9538542590149 15.5153658155115 11.9348642118189 16.9243321165265 24.6877331850067 17.7496142932394 23.182325308263 38.9955216482569 22.3631767951278 27.6420295301919 16.73…
AMFR 148.98665210274 157.139883235941 170.496611235684 140.970892918678 610.43570602886 102.098107834745 102.20623460002 425.294039452707 243.483763304953 378.968444621396 76.4288127300142 780.366834950564 88.9424856164439 526.760228386953 536.433250977088 470.585367122472 350.076157291706 140.195298916593 397.144949820172 265.838108208237 330.025937073875 236.375515409223 318.307754845385 264.22…
AMH 966.224007287676 63.6548380719205 17.7333535798828 190.889410708496 44.5450192873696 40.1806592967493 40.1951685500301 158.277163117508 117.590432975504 38.9409139146751 40.4205821418363 16.3494039124247 17.5382870754634 67.1322968217689 60.4125814565878 26.6773614546414 39.5262256893716 31.9650369688662 36.9308960485409 34.6992447200542 45.6934928805017 16.8420622910323 26.9289675843591 13.4…
AMHR2 6.09915832406727 40.6234990793619 11.7264921247636 132.949817985499 17.2051092044649 19.7122881488908 19.7216394520644 22.1637898502671 21.8908599882495 15.9251626400052 17.7873104515519 15.0237592633874 16.4750153379829 18.6024871069593 23.5191357920891 38.5682152000819 53.5632001441724 35.3205168913575 36.3205581882135 19.1249500807996 12.1470502873177 14.5433242410696 12.7318491583925 33…
AMICA1 47.0235269111999 128.144144091721 53.6374757138744 57.8014343250978 3903.48462461079 126.823361969875 129.838743590361 123.844294103201 118.57748399892 89.0057398301591 89.1686347705259 302.307324328198 414.313062256023 28.8408330002644 21.5577499278011 215.899381596473 354.373429635266 485.29538073951 269.075683088304 4938.28164597822 4004.39274871251 23.810142405435 47.1333885976326 18.8…
AMIGO1 70.197625021083 267.572105006367 12.2706215847836 39.8105459983376 50.9639286955322 40.8027810415974 49.248201091546 40.3628853395804 49.5717900604709 50.4119108866061 42.7304445391652 653.27942440551 6.36043912222614 38.6162184634425 34.9224886795759 26.9690417868214 33.1417756289886 36.0148646969015 36.2170853825312 78.6357074025318 45.9321212327192 31.6518701356543 26.7788012564286 43.8…
AMIGO2 398.14187869375 273.343287166116 20.1797689571463 2735.85522960091 53.6683458350956 120.911747273308 37.7302375809306 1452.25177342885 144.398510681062 340.891309843607 387.120633328536 27.7805152707854 33.1035236822265 70.1719337871594 43.5220855622396 79.7238847021889 45.3417935104417 44.626759660182 44.843869867499 28.6883455419535 25.3877645216239 43.5891595009445 46.0147121424128 90.3…
AMMECR1 36.6271172112198 18.7289097419649 29.5215964445068 22.7133181923188 42.0133486634027 143.215783747107 145.860236354939 63.7881280936014 94.5566868880775 39.3571659582126 58.4091244745216 77.5512913905541 75.0492520457758 19.5909242214737 19.2884057497375 41.4848754983762 50.9551951862109 62.722005791851 45.7374358308482 44.375114866591 60.1295587383772 17.6310405591109 24.8325520116655 19…
AMN 49.5288971534809 1013.40242400392 207.294183741841 50.4444307601584 197.744535133743 212.237737199697 244.184420765816 270.756896439593 377.492979431927 295.834402728248 259.950220816268 52.3634117787885 104.720173032471 121.064145651838 96.9217249309006 201.193922512067 204.726231047889 247.190575069621 376.54346680516 260.239287852305 222.814182225697 94.2766088669893 69.9563827265847 99.99…
AMOT 399.707563611282 168.514429208791 65.7273778499786 423.406038406281 28.0907596510273 35.5281399061943 28.4163502298156 31.5851498041988 23.0982923500361 42.522195095676 74.600543755046 10.871536455639 27.2998469657261 241.900633952926 266.897961578687 62.2008689341067 116.911803219682 56.9790273140988 72.2985214231015 31.7736727828337 44.6299899071461 49.4480705104098 56.4162793110351 57.359…
AMOTL2 1252.1612339593 417.042798221767 137.180352547876 38.9721881417085 298.141857323337 202.361938379456 195.054916542139 60.8356619887656 120.597730795473 205.064113497737 116.667415015528 19.9027374430014 844.643418374505 250.729006125913 345.501418927344 69.6939922153231 114.697921020657 133.376450296763 78.5537164665975 375.449586527517 171.779319601822 441.779720154812 509.785941226698 18…
AMPD1 21.5718320793134 31.7454153212261 6.88471561676171 119.344205634939 19.4656756480236 17.7308255165509 17.739684088313 19.8206420552639 19.8004413834527 9.58803588172582 12.247876381948 7.69901332948219 8.48420543041375 15.6117640249156 18.7403633692303 20.7495175907621 13.0179512281751 16.7408370396513 17.2152238440715 21.5356930083096 8.15232483086806 9.18042494227603 10.3165649239639 3.93…
AMPD2 692.098710007096 196.611035193193 34.272707807875 1234.01086236041 170.57015943483 214.521870025135 214.690850622618 126.923449364261 130.456115610248 142.714102984487 168.377787329961 64.0080554361177 74.5969864909415 130.272084880316 135.91882168032 250.338867544783 100.157555794315 161.764949380544 148.386479552576 396.523648291783 186.578335999591 98.7951334320253 99.724510864304 87.071…
AMPD3 102.278997469165 151.339583981248 52.0941006036816 91.833947236653 183.404325306704 181.875477981068 184.848114652752 172.433253084446 153.230929478757 166.279182079711 155.741446087436 48.5704101536496 65.8545817491391 83.3389137761515 69.0218690874736 121.381936926086 142.973491628827 108.864180765444 113.056275681799 205.681304723457 184.43781076079 56.5156642462581 71.951696897545 82.52…
AMPH 168.843200052837 23.175633630715 25.8949455209496 34.4533439286439 14.5905310292657 14.9061703684804 14.279135924121 38.0279524321258 16.1663528141173 63.3063414143875 33.5237254389075 17.9101892326515 42.8691599584757 117.00034660248 119.836471260497 17.5752166864268 15.4116599397758 17.4089827233669 25.0002900196448 12.4394357759995 17.4081574888468 38.6250679205997 30.109437041537 44.9712…
AMT 81.1005433152831 201.998048344219 121.641541901494 213.60497294403 124.559863016225 61.3199589416908 60.8560317820194 56.6836479321978 32.6456391884032 46.0307311468282 63.0276410927565 264.655335452852 81.9255107126111 141.626154248278 148.969682129266 67.0344483343217 54.0603112913945 159.647216537676 68.5480426862821 116.061889981166 120.781584580598 361.367508685744 127.230556152447 427.9…
AMZ1 73.9943102355766 74.0273026110547 27.3586826159966 175.363517794372 8.63248247228616 9.85462106709635 12.721614042887 10.3130746937803 13.5409031103451 13.5197566173647 7.84820151323466 29.4247497692729 31.3458449920311 21.8120403279931 36.0343710623659 7.24439959998642 7.32696831120686 7.78121355319952 7.2171667252125 8.81692193659809 9.5543987739021 8.81256497860189 9.35154356252516 11.581…
AMZ2 1554.87233319291 329.31715651663 2323.14779746729 578.252707840924 592.165678969353 355.684722387193 396.891593074248 956.035558816985 762.317765373002 762.061546684601 897.885029404331 570.73853228379 270.625327230186 716.205410006939 703.215942590206 478.815707537704 479.373015912391 480.171597310081 483.090709012604 529.946208864996 577.867368543198 755.585881426256 670.402443302616 765.1…
ANAPC1 63.6431001993892 62.2833533709565 563.487805142083 260.654921740282 168.840321610225 259.183882385957 277.447516066751 267.013758737865 257.762219749679 160.10723788232 162.571481954402 127.234823771551 56.1487627373707 112.286093589485 108.883875098892 180.013697625634 165.658287125072 170.515828263709 165.7587830882 128.9655202406 180.470613825738 93.2466610903543 137.844071687441 89.991…
ANAPC10 102.850211892937 70.1628916137824 1566.86726155332 86.2023221224121 112.577322379605 188.353478415375 177.446408781333 194.675027544531 337.476368279688 249.079171852311 217.827042556801 1089.1299693863 87.3222521579844 133.394600148942 131.447274848445 110.205602658697 134.535368790032 115.089387212986 110.945215203722 56.9467962019045 138.500580973997 229.827582332358 214.649052703033 1…
ANAPC11 994.749011214586 764.844782101628 2956.72044849889 1329.8767698724 1066.32006327177 857.266835187368 893.909228448926 2143.05629632528 1733.40880190944 2520.04840055407 2547.17340329915 786.214863449245 2311.44978001094 1832.86580985554 1896.30692406894 1549.02560113347 1264.22018259304 1424.33888475127 1476.81535526769 1066.32006327177 1103.21643670755 2421.09240440992 1948.64778345222 1…
ANAPC13 252.921941494774 265.008969185177 455.373905588313 250.054314255462 211.552346172392 337.086134072574 342.763356512967 397.101964139111 323.819734278546 624.50804115013 580.504544234938 1032.02439418736 3802.50236278109 603.994646534803 579.550913606055 321.465981681036 384.77459824462 308.765844523868 335.009697097588 178.417738882157 479.732005547544 1090.1761964708 1249.65558128834 102…
ANAPC2 17.8883228707281 162.150061293566 87.6066248587962 134.098110183445 85.6931504337391 48.1765940515995 53.8866235436477 60.6399217168373 74.1654922851247 78.8195173072171 54.2805069054162 69.4489681777577 18.2415525911084 56.2049482101655 59.9459191508306 74.7961706718159 59.1718422785968 79.5628630198645 70.3977396153173 138.433899204369 72.1012858838258 37.0841825616812 36.9901425197749 3…
ANAPC4 191.359939597147 225.731636865694 1032.111359146 231.755580509682 505.261938264526 543.858035431576 537.627829147034 466.444797829494 481.615058609177 331.76088521301 526.216197486646 903.889721280526 1137.63620573995 236.858559861727 261.8453642935 289.374623742166 314.105895513646 677.759868413036 214.724506807981 195.771868412936 551.10158311193 555.117417569813 601.515088097025 520.762…
ANAPC5 1320.84382188735 256.722401283649 900.93306880805 358.476230715764 816.758828556401 726.114631601815 711.332569257041 827.961860633449 932.607507472395 1073.98375405639 973.180110160387 1174.65641033284 191.642041277356 885.059886875025 871.989325435574 955.598584092325 895.174417075836 1307.80932605015 890.848344747788 671.152011965609 793.878726342595 518.264403121487 576.011950470137 54…
ANAPC7 29.5960595506508 97.3083177004507 451.761851691935 26.6257231126943 86.9358721526045 64.6437067652128 56.8621050365308 108.862605600823 144.563859932807 44.8562457485724 97.2441156595798 31.7369527472405 49.3515386207639 92.2292638144158 85.2452996013388 50.1415440380275 61.7550937471947 48.4641782797351 48.2213405935432 87.4797386697913 66.7981917957357 95.6381868716456 81.9313123797114 8…
ANG 82.0563032338199 81.4466339650017 62.9937884938374 138.962815199899 188.124179388555 188.984520323929 179.257585754819 266.366545427868 138.86607551671 479.040481664782 308.165550035442 1101.14269794394 828.900891638385 390.656445512566 410.466236847234 700.702169521022 745.368719023291 420.924284522336 521.886898222468 308.727741682668 206.962191783016 174.497551175546 217.442360878723 206.0…
ANGEL1 189.87606975773 98.235491458149 140.213339688962 117.375620169744 120.174321601971 99.4532533897185 95.5816549914813 112.850258867931 95.4352469209239 217.436476779226 81.455339994483 1426.15728934887 383.963471740634 258.635578712336 271.336204058966 73.2353537154024 72.4683460232536 115.912491642898 116.520242475585 61.531183915247 97.0864557202997 134.846842999008 100.782144784477 159.9…
ANGEL2 145.422030115014 48.2675461310893 157.42262654424 39.8727138566966 286.824984005387 256.303913105395 266.579891197144 343.993653427552 282.596968628981 243.825461936697 256.539817411608 217.534498915692 322.24546723121 367.66266065176 358.929327130274 185.22927899833 225.383965106144 271.738963952419 152.256395035394 202.743429119752 306.408244514987 117.777680474262 123.50182121033 122.49…
ANGPT1 12.0515266237604 28.3249841477921 13.3990470147196 28.4433366921989 35.4166576229254 39.7759218984903 38.756302928078 45.2893051327307 48.1926715345055 78.6170437995721 58.7658187497558 481.676151417141 17.7666063231637 34.8193092782881 33.1059865090388 46.6222406344947 41.5594103519053 52.4402464751274 57.0416230768823 33.6033868723255 45.1511661168793 44.5035485035196 48.9601750967594 37…
ANGPT2 26.3423742576325 32.2567473643595 36.1658843876489 38.8491415856544 10.2460527408582 29.0970133697359 32.8177093229279 55.8478472413347 18.1915226612421 11.1993725606983 9.78947021436231 16.8977289978436 8.2022998101157 10.1441869727644 10.2883997048266 79.604012984032 32.6760284474746 35.2814210719915 22.3880196585812 13.5645259913823 8.48695433854721 67.5124765221185 62.2215460012924 33.…
ANGPT4 33.4716254891042 171.294497578291 38.1825051140932 622.168219799762 27.1367143544242 29.0164032153805 29.0287095165257 19.4771170577391 17.6489633653265 16.5288952265176 16.6153293638621 34.7071195564468 37.689694206273 35.2840643333754 37.0778820873846 22.4666909179288 8.78183770121735 17.6430553914363 20.3735870300131 23.8698326847305 46.0667237670922 27.8126205388193 29.2634267056034 35…
ANGPTL1 28.2706835151697 700.12104433276 232.992197951595 43.5923558676193 15.2733897625158 14.5874497370972 17.864080639964 15.4731949169319 16.6845439578319 21.6073378588829 19.922984411998 17.7228499102576 150.85893282083 17.9943707746521 19.5298818710634 21.7631393730715 25.9352797102064 17.4188823087651 16.7054590042673 26.0998668198471 16.2153093654362 47.8959885473716 38.3053602507747 34.2…
ANGPTL2 2124.75924191941 153.836723999204 90.6447026213498 242.358379677012 23.3133875554696 149.138961960567 148.968476334058 24.2037870062274 30.4982501705608 493.57904757641 188.167638122854 87.6470295991224 1125.03211632605 366.82886591857 347.711317577475 832.241636629426 473.166934089282 330.348421009051 485.600324439718 26.9428604598957 34.6583433200789 750.451988377762 529.090513100634 53…
ANGPTL3 5.46698125032771 53.8051626276637 16.6664970041137 9.66304390053741 17.7919234150333 15.7094963472729 17.5026241246648 19.0443018212265 16.3755763879078 19.5289479945203 16.681262464578 83.1992150468388 6.90194501384258 15.5983605555997 15.6691955784652 19.1273988439722 17.56176709869 17.6231763630869 17.2533740913939 24.7774825095206 19.5581590475797 12.8126074113361 11.1349313795528 13.…
ANGPTL4 33.9447621767485 289.94796432123 25.8332009834682 145.234979017818 14.1364882102057 202.740562456008 206.267481917319 127.077852880225 898.488652187738 1018.60696564689 552.095983934313 43.4559391408308 322.481813330993 208.106671381668 201.350686732517 64.4341215679027 25.7580621295349 48.6786176418095 72.1691660613541 15.5932417874225 12.2391963263331 712.345560256365 571.434337534072 1…
ANGPTL5 13.2741062982625 15.2444557080264 10.4203085810978 23.819663297557 20.3644463958668 21.3671587724495 20.3474400182981 20.2570227864289 20.9946649424764 36.4337651199904 122.30517970832 10.622573650872 27.0580862505175 14.2906093349621 21.0078225734869 75.533492321441 136.2004211907 40.1519799891216 41.9543473915438 40.9458392447738 16.4183213877809 62.8879799725044 34.1336923447167 69.809…
ANGPTL6 102.269632520821 1576.53413970483 25.8572464632645 32.1167732267091 68.1102634051222 76.1148851504583 46.3001253941853 55.4730656766931 63.2905421704518 46.7911373266592 68.0885032566847 25.7684363693456 42.8286320355931 49.1802844124487 52.6429983306981 63.8456567580505 68.0118906758436 62.2033970547956 49.2129058710692 53.1074967152141 58.6369906680157 41.3873607094359 37.4226117268158 …
ANGPTL7 14.6018234060328 30.0009525684786 3283.46576965026 71.5353339353894 9.55742950442624 11.0011512627543 7.69198477527046 8.95482604702439 8.65707508297085 9.09221383425477 7.16129666419236 29.5937758365693 32.3470764700808 11.5462068165279 12.2311592861273 26.2521077415081 47.9983527760908 12.6728313396211 25.6976696533475 9.56104722163673 18.2226579542214 41.7442113568814 29.6334434846491 …
ANK1 176.474326132656 31.9725866671851 497.533947287737 52.1705043440118 572.745540406706 25.8410931187187 20.8123410775918 46.0581754313347 31.0314649411032 42.4586754745107 55.6004592492492 161.674087022808 26.5252380776475 100.648518553337 114.122950560082 15.8491171644273 12.131258871231 15.9964433986887 17.2820552182497 22.2099066411849 23.6489784764321 94.6941484261374 37.80878878567 187.58…
ANK2 35.0778478333423 199.11184698413 96.6474494396736 268.553595166054 35.4235728703595 39.9180928601607 40.3273429428786 26.9822686244795 29.4668340144244 48.3768991018534 57.6275236034235 42.1884048192924 92.8139335910831 137.77164795432 138.437561036212 48.6295054366155 49.2803717514239 56.0031987689125 47.0074290304067 31.964387369583 27.5874110265773 145.714324756443 89.0018041564774 141.42…
ANK3 25.5662745433184 36.9439439608355 25.499101179265 268.198631135782 59.7799305978911 66.7348236881083 51.0965553063182 58.5854164893596 43.315175784865 49.2203057876215 41.1055489629314 278.066595989315 33.8153568297132 77.3137495902025 78.003103827494 74.1669565800971 87.8178965036358 75.8813376493004 64.7028932235125 96.2942352295533 72.1470895339667 284.994040579157 172.700473746357 394.18…
ANKAR 26.736488187349 637.770983701272 70.1437659251703 60.0037265027057 80.7411177576352 50.942654444052 56.2899831363319 54.7108705908189 53.4791662784874 57.935150759769 67.5451752175108 18.2898545673918 19.7862840792149 31.9100256077113 33.8835868183169 45.9072662354406 51.2962414770159 78.2640591368164 63.7562288733995 39.1677946972208 59.7063718027387 26.9586763031153 23.0802097036104 26.86…
ANKDD1A 844.662078958767 17.9910004158095 980.756152406306 20.3438629064328 39.2460177416802 51.4321320849171 51.8972122859576 71.6554563975989 68.7070092783124 108.984399518237 113.671180788805 773.020318747845 69.9719212802118 226.200659513007 219.273053617649 117.079199536548 115.213029558376 94.0265909405851 80.930019326307 40.0107221229959 149.693284864433 89.0846437952668 74.5115984824111 7…
ANKFN1 42.1606890532656 56.7550977420499 19.8524139143686 140.08969624085 20.5302990375762 43.1050766330328 45.1292092425274 15.0234247324653 16.4952111359546 15.4225233830966 12.4225635578134 20.6643331856381 22.0357794186963 16.943042381887 13.8868866718159 19.8218280507718 66.8015363501235 42.8255968149432 20.0388706020091 22.6501939320774 16.0110927633231 24.5854869503944 16.0927253257664 18.…
ANKFY1 287.975373591311 32.542023261662 68.4241424562845 37.4872187460402 236.390606934564 236.177245367819 234.085767304239 193.112261019718 233.96221637953 203.881725022972 231.4626243725 92.5453632358359 435.834976268479 203.294587258785 196.71704147641 178.792913642949 160.067209459432 228.517678274406 218.773604918409 257.422762405393 333.137743845874 108.185292042608 122.05023075269 123.779…
ANKH 174.254172315118 44.5775532384764 26.6834422109255 88.4807645731719 914.352489198981 47.7302196875926 47.7479686489731 43.39711198043 87.8815603941765 57.8975622353042 236.4782924114 19.3356992444451 18.8541243264309 70.0549336889483 58.9328000780521 52.5551542953721 56.9242549254674 46.2656718585979 43.1214487075129 55.1617639811627 95.6588023923892 68.7375990558021 38.7408375296838 48.9125…
ANKHD1 92.8325066161166 385.322983816158 72.7085926321146 204.842406955604 192.966356597641 112.650407124462 122.012427201025 222.97622668252 206.735639220618 175.233365118289 189.587248629624 138.156706217506 453.449321139094 128.300252910263 121.244290110658 161.976187807592 155.355928973676 163.781023525873 165.982069776413 211.507857743157 225.703697751971 146.580476438039 134.069021932312 14…
ANKIB1 1181.86096821173 52.4605679480427 178.759655736789 55.8590972866247 128.449742876011 148.553904644698 149.498979893778 135.804887248432 198.417872813537 166.605804316111 259.277645562716 716.763192333234 56.3928559399511 145.115834209834 136.975583411259 128.506378141379 122.651639788151 129.186127008857 85.0909049366115 51.3765895395013 150.188826674921 111.560005456706 174.713244921454 1…
ANKK1 6296.93467687086 2611.99939576093 1327.31334037508 5398.76109015135 1247.58600470879 4328.52694172838 3921.71362446171 1023.67315134399 1216.3838022589 1077.36925941892 1622.56385877688 1308.64291958857 1832.23137660141 1211.52300953509 1088.48225336649 1735.10404922848 2581.27131626561 4754.72516237115 2243.10338585157 1546.4955158397 1464.42604041456 1419.03882839343 1730.25124895627 1396…
ANKMY1 16.2362613412076 39.0670694372496 20.2689174411346 49.1596470346673 38.8697533114361 30.8841424427942 31.1500324347677 43.0829291259703 35.0513420541858 44.7062647133528 34.69808043677 74.1712126760423 72.4107969340051 27.75992236011 30.8268107641761 41.1368036295348 32.224448423039 34.821368895307 44.1926634809041 66.4846783024627 55.9583529317112 22.6888207586414 25.3073938775395 24.4058…
ANKMY2 615.378017784306 42.9021792653991 527.974785774833 55.4369002608471 70.6840228544016 80.2124509072848 79.6585762969456 98.6608468843746 86.0820751861982 138.480932375222 152.832613692083 860.954717174984 89.7100656174073 177.286839328958 172.067667416655 63.3074739936679 85.2077667778771 87.361999357942 50.7862761505263 51.8161058959499 105.155559565783 283.339875250943 196.931470058985 24…
ANKRA2 1120.62208899706 85.962058265427 143.442960801104 93.7062345389552 258.612103608022 143.198074160317 144.387767248527 111.97084021649 102.250456286763 113.911251959227 142.680641949422 236.695093451479 540.235234935482 239.967929663349 244.319665234126 146.388007201386 171.367721920409 202.14759911524 204.587436076745 219.121077729128 310.247188372083 253.966871949576 199.583094713491 294.…
ANKRD1 13.2071763038698 456.791257274786 242.011435785524 398.050032719228 10.8684615739763 8.8268409912973 10.9011065048707 14.8299899173661 16.1523036014479 9.36064326883014 11.9796028638463 7.60653387287526 21.6159233470686 29.9522921167558 31.5475886121556 9.06308358964954 10.9548312840327 12.4282979345163 22.0746981244751 10.2596867172093 9.37882262165194 6622.94503002536 188.118748419126 44…
ANKRD10 59.7684276774481 65.7203228780254 252.854429800679 102.17011402203 289.635138585805 179.144510360593 162.205065506775 154.649220667147 149.699174023756 86.464536906616 95.4166632884987 1058.58039208593 836.603211892863 167.999916136182 151.975827298093 182.355372386152 159.032294968945 139.599780116091 135.110230858381 181.896106359353 207.122171687786 417.312819215033 303.746618344651 29…
ANKRD11 513.03802831232 995.016633915787 231.027012754508 497.926211092287 295.415371221118 189.552885207607 179.226370120529 508.238502798453 458.967094284493 375.497199695475 548.753268838747 237.265177543269 210.824545138616 226.110145291251 231.167539810694 326.825135574311 288.224444239758 289.081134300211 247.830860396363 340.286415226139 325.624510615483 237.940335413879 273.659722632631 2…
ANKRD12 517.235324235299 102.019044756099 106.357443377952 102.58554543858 231.102226851866 266.488372765576 260.205079955252 127.686704971611 159.778161164452 101.1639823615 141.105302082735 241.024648251103 619.784156470294 100.007474032242 94.5625355765772 147.977913011195 165.252804272675 199.40558750315 78.4163714781731 151.543592353939 455.113327984257 216.162964965107 272.362733433163 218.…
ANKRD13A 905.628825002367 118.912441014257 175.256592126318 92.6755965829368 900.215086015706 569.608002716127 505.408563948811 488.864095321646 385.868615778759 213.508391060816 337.080493045762 319.084571668618 648.365919925464 248.532628337025 252.930882516734 550.531184166264 571.482080901887 562.376679791449 510.297936188515 997.06220335114 835.935022776137 213.26839035371 1276.52130087394 1…
ANKRD13B 54.5754372269737 2906.51227734381 20.3156921668499 395.770423297456 32.2423000073704 52.6575720911553 59.1690648814814 39.3714589697396 43.431736755736 47.7966106067283 57.7746253252694 5.95666924827031 14.9287700357282 44.7284548114364 45.7543029330535 55.6895581207341 58.7239372930006 64.6000728107739 34.0622056945432 30.1046418214133 33.2554752577456 46.7665097616048 32.5836735768596 …
ANKRD13C 88.7199463118771 49.7373961550883 1022.97643944644 41.6672578294026 158.801635429848 120.253135108117 114.981435076225 103.878260246156 109.822845606491 113.526913871528 273.936687821512 536.395028313939 41.163239354777 88.6076209272043 77.4387077845097 131.403355383389 182.891354229341 108.873433648805 68.700691684027 126.381568275701 103.322783016828 147.627176183196 133.266678661243 9…
ANKRD13D 37.892339082199 46.0576820764212 29.9979516367598 80.766106947604 186.005102399538 90.2160086482722 90.2405066263579 137.176877325415 142.532905262203 139.404784966162 140.508554247303 172.852922943886 44.3413819738077 47.3534694715918 46.5521951672768 87.6697833416595 88.9874111373665 100.40266765025 86.5266661211926 154.699563715782 130.782524262878 46.4569690740337 35.7711360418163 52…
ANKRD16 17.650114996288 150.681458432005 83.7357766288113 205.65107503738 59.6910041168851 92.7788370092768 102.37674401035 118.452776855236 125.524711408295 169.981876533782 118.531915417898 119.83702740746 20.0804445401382 85.2018276119408 86.2501891688077 144.501348989372 127.465765241438 129.607176162925 142.964231301889 65.078509120675 99.4659447444076 46.468407512107 48.0787141505325 61.579…
ANKRD17 157.053265290583 61.1840489930984 184.029443910398 60.2466754555393 86.1045941421478 87.7910386639443 81.7444844014107 190.958222551262 226.054064132913 139.667233022356 145.255628720751 266.318637240023 223.738335043695 94.232081967003 90.2852100751316 131.526965143376 147.599365211736 99.3945143561057 106.043729156212 60.216284299113 118.484027438037 115.383357395075 151.789579982738 14…
ANKRD2 116.066350243848 83.6366195688379 199.024891969229 3413.62210230976 84.0152928178508 76.2142340572839 51.6901917220484 68.9666866465172 73.1396949046289 107.178909054963 78.5239135797609 192.089922532267 128.735212411366 111.056060087788 133.53107154968 100.96508013931 90.3915638554889 91.1296138741958 137.133361090792 194.103140913951 94.8346913582955 235.315562073857 2536.20788382065 999…
ANKRD20A2 14.2447219374868 85.8018425035567 26.4348429357138 241.883165126554 35.7697944536905 26.2528000466894 26.2632769683972 23.4305663754328 16.1078790845334 31.0776866481113 19.312247805642 29.8838201254161 32.2943788026262 31.2989627918456 30.6359759921456 34.2151968702216 30.5876346371781 28.9328476654809 56.6037297122298 32.641120083152 45.6087357441537 56.2463830695704 31.4185262505895 …
ANKRD22 11.4754804290655 7.9039650952188 296.50640227368 7.09084466322495 105.166371071818 310.305321140768 312.020914316611 65.7113919898898 64.527733489705 92.9857317256933 63.6650701602492 54.3866332416162 321.532395703312 20.0134690678849 18.3356135007456 160.991484292919 187.81052107108 251.02555386494 208.731042748483 145.189012795048 186.881754485078 24.0198423092247 26.1739474337642 23.28…
ANKRD23 29.5951328545609 302.448322561919 93.5491797215273 319.730219301275 62.3220193674149 61.7212981280657 78.8559755669344 78.2839897250824 74.2800895475143 66.0109675145031 68.7816386699635 1132.65598411645 214.774591900328 70.7252897406838 90.207523001894 72.4275912241656 46.8259755412219 82.8404630943307 66.3532220082532 61.6013933271856 59.6552736525539 81.8863080013528 128.867395823834 1…
ANKRD26 52.8075198808928 40.7320361005561 129.023155091346 48.0617458099019 35.0226407986549 50.4157070491842 46.2243918211146 67.8751208321423 85.7839066768787 53.5867410549107 66.1299885059368 46.0875011589302 34.0533930416987 47.7603563227721 40.1116120262742 37.7691070760558 34.6321229030164 40.5548465817003 31.5981855686256 38.1685025610431 60.245775937658 105.595963242736 73.635286172787 10…
ANKRD27 231.407672567903 96.8655444742601 149.725742734789 116.88726373147 218.318916819398 266.854241823102 269.592751594087 139.746984590817 158.888565395774 153.881656757937 145.548598083001 1386.28758104547 342.558037681951 195.320028906351 198.917848627038 210.421159224079 202.581290305197 194.387759966122 192.454104495706 208.434500418515 273.407394820493 134.603313939743 185.729642684563 1…
ANKRD28 480.04459206455 33.7241554182711 48.6423486698354 49.3638702242688 76.8992340315795 103.702631212242 106.874882243042 135.332287067101 106.524704686257 117.016162772032 140.023593060062 23.3616031480471 365.337479767826 67.8038125063953 71.456802067712 56.6946259776373 60.7523694933222 71.1973104887763 59.419903657948 66.0568339850505 86.1355723219693 87.396266669874 78.3914726057675 77.9…
ANKRD29 20.8379765051194 48.5867498743604 27.0841552149225 84.1343238373059 19.4507765625432 28.6066379310799 29.8705231433386 82.6149649165603 80.5174672738573 136.3481077224 189.970824298777 19.8929962799391 31.5397354845452 90.6658363526422 92.7961374871434 40.7076757997993 41.9747986037832 39.0985229224435 40.8949558959457 18.1171882535832 20.4659010098195 66.0766751926386 82.7866247952146 95…
ANKRD30A 4.44147937282882 27.0386857588487 9.31084522772571 67.5836820859898 20.1995450417015 18.2276938010227 18.2331841468239 15.143057294263 11.4563847519108 9.94949792805435 12.1132654278932 8.70066068436097 9.22533234628501 12.916369737563 16.8904855142292 15.3941305353751 11.7070139011116 12.2828256073713 13.878852285321 11.849437080012 14.1691293239589 10.1951364166444 10.2575688791738 9.6…
ANKRD32 577.007294239661 32.4968812407543 520.381848408213 40.5878247317578 117.455557578678 121.503289744124 106.849994641261 113.985460482091 129.620952968189 72.981036973381 77.4420308437534 458.53413378217 47.3104927945721 104.167656391808 107.94577959064 80.3917731073161 75.4409438487577 76.6989538591377 72.4093708814703 66.9341270242265 156.991614484717 105.127250643114 111.903765711813 99.…
ANKRD33 150.139954110727 140.254024440334 148.08628016536 137.016263585133 390.334033838489 1111.80621581281 1337.39493821733 255.775805451753 199.858465259035 1138.13931786692 804.445058543307 651.322550836502 258.872131693447 173.748033607699 167.570996479252 1170.54008307515 749.847386931097 605.916692456724 1146.24952096099 1590.94675598714 545.975670086588 560.458624551555 189.98195480134 22…
ANKRD35 779.216965139101 398.591763864567 18.3450398683888 18.5118013988231 42.1898722381056 160.307836811035 132.259649395785 41.7115809768325 22.9923607634382 305.309848982133 206.997052652286 48.2789487882266 18.3228404176209 370.307603049702 408.522928446032 914.949150480692 773.985639238999 866.660147546364 773.985639238999 108.885581975323 36.0988800205706 85.5917831673264 60.39075023579 55…
ANKRD37 1469.66068007824 69.5364818429898 235.271997597388 95.2587915390695 133.314116744326 288.105700876666 283.304481258351 147.932949634939 217.083848453749 287.882059202701 162.289518787688 89.3676981211841 115.10919770175 325.611286996329 324.836855737321 320.157587839071 266.383471974551 222.212947321032 264.686849292759 85.1472455142937 99.9699639434979 474.300815457984 229.269777669528 3…
ANKRD39 16.9696143890109 30.5615142918263 408.326832568 25.1335957458025 99.7625415519534 123.905884917851 123.718256424098 144.809524659475 137.168880518144 240.751510653579 162.340711511298 23.280114129382 189.627183138079 241.105670834608 239.606961767586 97.9430144717112 89.9041556536536 81.5834974267739 105.356716424091 110.310950914045 129.509443457834 144.663032399495 108.597973040209 123.…
ANKRD40 14.9893383038733 27.4044670993462 62.7275967336979 39.6313535320941 80.1855319066784 62.7013530575534 65.2957071049993 88.3410644327954 77.7544082691433 72.8449636244258 72.8790984526344 286.114108035199 60.1837535311543 74.1242732504313 73.8665803817284 38.84089920091 33.3677264473787 31.8091910254344 35.2459645020426 116.287677985153 58.0043434112979 135.47520469845 103.69897876497 122.…
ANKRD42 35.3986436783946 76.8899610305066 21.5188997872047 229.672611271186 48.6462587191337 36.2490686515794 36.2621112442657 63.158990168947 18.9286222683418 53.0904931001224 41.7910761978149 19.8453012855818 21.283036771215 41.3543369850878 42.1906530869933 40.1269702796504 33.7313857444334 26.4126194733161 25.7565094999966 43.506479371977 37.2519867750708 29.4725371462475 23.4572330018717 20.…
ANKRD44 53.8313703113499 42.9599502335209 19.4043367533419 18.2929166345165 99.9899177846482 35.6473806508818 56.3703250007951 22.8982031330873 30.4876507549254 26.2044578989546 27.8769771805034 24.9406901768809 99.8590219203141 20.8073399882251 17.9005490315263 35.2686292218685 29.3709959014564 54.6513413743214 40.3608120601397 91.8609033941614 99.3099789194274 16.1761730590354 24.036747868091 3…
ANKRD45 37.4204658915445 13.3526832989092 9.54217592488526 230.298134442115 21.5811516777116 17.145437642536 18.8176842017349 18.732300016549 16.6921535083214 15.8860042115596 17.5730184938526 13.9303616445326 253.080785709392 21.8031871254894 21.030168214327 12.0930588547674 12.227761861177 13.4056643914044 16.403461162207 16.3474188547314 12.2445624055293 12.2826382441959 13.3457565319099 15.79…
ANKRD46 41.2295507466934 32.451294132224 80.3695020495429 45.3921052166697 121.590376890639 180.493861417183 169.671260030404 164.490709768318 213.061939228288 155.44276737234 147.2909146476 142.251559862686 43.2220348441613 812.038720039083 895.426337227002 129.7428272034 157.594073656328 162.214724734268 95.6472642466073 52.512609927897 177.681239772933 438.210367396464 366.466199984884 591.912…
ANKRD49 684.204475420688 54.9105648626428 174.138847007676 54.2840074698953 372.298553745468 223.599028388709 216.282114589055 176.652892872807 196.93602084313 214.498531579834 225.487035754179 210.700214440154 318.981613074738 77.0384714904736 74.2396230070863 135.432208875849 148.506915386579 199.0656852917 101.948763111155 122.403786353292 338.789400522895 95.6921106863126 124.004122768514 96.…
ANKRD50 433.157236275594 19.9200644999591 18.2490546205619 26.3728754554467 28.0828531883461 131.704528823134 137.453031147929 58.1389319384166 65.1208768864081 68.0087399590827 89.9161690576771 66.3644183796537 461.77788574369 48.2178151736239 44.1693200021657 151.172109401942 135.456898892245 114.968959975276 59.5258380007865 19.3626654516428 51.0175466622832 82.8048046981963 160.519286201297 5…
ANKRD53 67.1352358830187 1300.20196343267 94.4844343940742 1065.60513645007 82.8521681722677 75.5273493582511 64.2051483097952 54.6417781356328 70.9842926068128 58.8560461513502 60.4289191712161 68.0903229111348 104.387414562943 47.5215130251782 42.5686830167472 63.288317056423 47.9895895105913 47.9823593483895 44.7627055367545 83.8633632437375 67.3068870669393 85.2684507554501 106.091730220463 9…
ANKRD54 192.963372477357 51.6542207138966 153.721633350171 61.8087659467041 136.441425840342 185.597645526571 188.397327389196 202.764675310153 198.659785980686 207.663466784819 171.811366434075 40.548950522507 1512.69717165401 187.055351317516 167.817012630106 217.86701011273 156.543640044431 188.295411647687 197.289609779655 54.8983291038347 147.543145310087 125.088942140685 129.950912488595 11…
ANKRD55 34.9724277669901 240.440542318658 7.82385658361638 155.101473561014 325.081940333948 39.1068833530817 47.3769853245117 36.6325900986641 39.5791521861592 43.7789928066928 41.4680839677883 156.785212986165 13.3163986207686 29.851282970369 37.7116182342415 25.4050296628818 40.4987650272942 36.1983264256962 32.6263566373374 160.734233553703 217.870605037468 17.9311309270668 18.325932162947 15…
ANKRD6 31.4621659397089 62.700283713557 26.2669066781847 22.8227953218593 71.8514985053875 88.3199177559549 84.4142019865652 80.7340916381188 67.932210684009 67.0043952941763 76.4755788816836 338.340196966749 41.0689834629105 81.464262627656 85.0264063699892 86.8251182161224 80.6105677430506 97.2862068365876 78.2738300699067 85.1390357368631 62.8598368179659 89.8554429566274 65.1210854715189 93.1…
ANKRD7 21.7564534862236 440.813280419476 58.8191547109487 663.795630455837 20.9409726767136 28.9888953845858 27.9096434876094 26.2283353666167 22.960727853463 27.3903329561349 27.6272311780009 14.205606565199 65.1433821113407 23.7593599446551 17.4025945863713 25.5522840301645 26.3366747432302 29.3297483460075 30.226285235835 22.404411712804 29.7826040526992 39.8241339800479 38.8290847494957 43.34…
ANKRD9 363.329545799582 179.422808377425 101.31958529495 48.5629602335902 1182.88783200055 212.927836638046 161.831964559334 436.928174848622 442.754716911657 512.573602877031 521.338391366268 35.7943595346673 43.9434051302129 526.19799761019 508.105205796351 315.464699069248 205.769960526146 250.002213373846 267.49236263248 145.814931379112 134.120942451192 1100.25733371315 416.090587797064 871.…
ANKS1A 193.517790560478 87.7581526201886 85.0054372352946 74.3460204779264 261.113986269584 475.032631229289 453.405637673322 404.99039058012 430.515091579707 392.807541449707 296.207714619872 232.754740749976 1391.4822443059 755.761653242371 712.883895456572 476.396905102262 463.192776105699 416.359398312189 470.933223547167 368.785595084546 331.804823175223 735.798476125989 614.348872474229 976…
ANKS1B 6.80353792351389 173.177319800345 3.93396520330274 343.837026274142 12.9094126364609 13.4458070003077 9.88519063698577 19.9025551980885 31.5732116437478 14.973971834562 15.3264145757074 4.53144974889667 12.4490436772939 49.171237272066 63.3325597000848 18.6857459811694 16.4801499529607 20.2881846467188 20.7080722956078 15.6909246981111 17.133433861326 20.741864628803 20.9726263302274 13.89…
ANKS3 371.081188221499 792.209595304321 128.685830683832 739.584400194609 343.926403313769 306.726683070185 351.809824639904 355.74038520899 339.476970776023 298.041073223032 281.734609139625 36.1222151647867 81.7953509252127 169.953102622588 160.186673024006 510.545931762053 338.996496106242 531.568121665659 529.873532607547 258.443337207771 326.712966946344 97.755355019846 162.92591247578 101.8…
ANKS4B 20.978013232594 3067.38703702716 117.595286692567 37.8548861649122 21.5902299679613 17.9122558782875 18.2904336424712 20.1719570453521 18.4659093499106 23.4495605174332 20.2241479128555 23.6607333209047 68.8145402614706 14.5366919173152 11.3723430971755 18.7596500738684 19.8484609727065 17.7154983635142 14.1340623529933 32.7759296880197 22.5330172007297 43.9852095481299 38.6690063389202 34…
ANKS6 75.1998714814474 80.8822225964667 1212.29925187725 106.167412832904 57.4389633962879 70.7099565097626 56.2385213999667 58.2553681817376 75.1981742102871 58.0943325141629 70.6769883292915 69.5098927955431 87.367356758414 69.3458063480011 65.8061855984478 65.2236571455532 58.6255071291118 76.4302890701969 73.4639211379826 82.5808903386311 60.2127176663423 79.5261591697998 69.3562214953918 77.…
ANKZF1 151.7704883708 25.0658968056846 50.4650633063481 370.754312797735 277.200262329649 175.540873412426 213.411165174699 276.050570072877 241.94003681371 99.3931138728408 77.5893169117165 69.9758937757033 7.41458151100663 99.2744133076754 77.0342319430001 91.6194060066731 56.6080029114749 154.559600483957 96.5312227931859 311.868959923114 215.25355677469 89.9716245271744 66.960305888181 112.57…
ANLN 539.1837298481 31.2843324549783 11243.5295425158 53.3212662883575 15.3826454714606 29.2211094813087 27.7448695508383 690.575652162111 703.892953921536 42.4880454390164 86.5628574955452 28.0576463133463 725.547138211141 183.669398234814 158.032460254268 21.3837139127127 24.1600782755415 24.3222082366592 14.5356381263556 10.9054260308532 11.8360277525966 13.02355489156 16.3679581737595 13.7250…
ANP32A 95.0939409283805 41.7967711114203 104.440553927158 26.682878644145 158.581826402639 189.207071121714 177.642927176928 130.329452865903 169.174308890152 96.9075920558822 119.425053506983 439.898298525488 305.08478187398 89.3800928452182 85.3337175423611 117.256169795547 127.072896371597 116.683734020432 139.55103270613 435.393084042446 297.53008671192 103.119599521992 93.9831427899408 140.0…
ANP32B 2840.68174582048 493.831725818999 2528.56036368175 513.141073539948 1346.49021635493 1113.04823118612 1156.32420939041 1908.37304518105 2078.4060791886 1165.69041804922 1099.80998600628 919.135945606083 351.485973438613 1076.09075608107 1046.16623678966 692.683626905329 851.526253206426 771.449621661082 588.845516910506 673.133787234095 758.082573540184 945.28595612977 1125.05403454961 811…
ANP32C 131.000858889132 95.5519590408052 33.2006867568503 236.996089310864 46.8973998515032 69.9408083292681 69.9616974718424 48.5103448349235 92.5039223493018 35.0492422249084 64.6856310279402 31.0426222877345 32.8983235713426 32.5165624794652 37.8010952615524 71.0033582083794 66.9599246591338 64.855429833614 49.2675843061457 72.8246061000789 68.8477911038929 28.5566026219459 63.9425648233841 32…
ANP32D 510.097281181712 30.1256240546953 25.7694216124933 44.6245387991027 123.371232464679 78.9588918336848 144.626978113446 137.169254580741 138.881886186638 94.267657059294 107.07652595536 22.5503022021687 67.0712409196108 54.8714790694526 69.0071291187953 106.027612447052 103.81998925974 104.15412368972 129.110029418216 110.921409389535 199.712505062163 67.9567506554395 105.200262922808 73.90…
ANP32E 68.4363899096548 352.182958369847 206.694990210435 478.061656684304 133.216223319153 117.562837029003 116.961227298081 74.2976358631743 101.248119499236 85.3672180086464 57.6224934861624 39.3086438136013 160.4766079154 95.3674452586657 97.4813454535666 100.936204620746 93.9363938188561 130.424908116165 139.321865415927 62.5112109850295 81.5347838487214 178.648947149997 152.638114807456 157…
ANPEP 374.901812750894 712.4308573562 19.9623101529416 31.3361698108621 1045.74703660386 222.136935692067 213.445317967669 765.406382459202 1430.62915337973 6852.68934120232 7798.42593923733 239.567038477052 347.084241939028 32.071150111721 34.7299710398595 445.399161074435 342.767984900764 310.723959537724 286.814382068705 2530.94269336229 425.103706803139 24.6300298549958 59.1894190090837 19.04…
ANTXR1 2520.630176494 109.667770064463 28.4785199104496 19.5900185560073 21.9311161016717 38.4571369536148 37.5146785053355 109.627634976982 77.3870128421628 213.908756513425 123.774210338503 69.4400316870643 59.8394283149238 97.4524893412913 101.290803162425 118.602299709406 90.6388977547521 81.2380301885232 88.6247576721582 25.7025461887872 19.0561363618035 144.308938927731 165.352565760889 149…
ANTXR2 806.701799143729 158.42802547388 41.1887556772913 61.297738838781 394.498722084776 257.802978067451 241.143993841953 365.450131209578 364.936471170839 726.252487523874 1582.43419481428 111.01674521937 248.117321573121 30.8898263327675 31.0050067177401 191.494396443953 256.756040396075 154.652419804343 159.007008752608 452.201161535225 523.759812991871 189.88097950284 174.191525259552 170.7…
ANXA1 15380.7805658494 592.102123268088 2205.12144005739 671.607190616137 3231.79117692945 8863.90717402759 8294.07746892731 3758.71512218975 3975.63975407037 10697.0180889782 11082.0128655082 3337.69434317003 569.25263433575 321.712430648856 350.815151667688 1724.3747703496 1956.31565454263 2516.55296518398 1071.25786718791 753.37455422403 3511.5820617908 1479.44078495304 2278.85445057191 1224.1…
ANXA10 11.957595455575 927.389233885702 115.291773094061 9.59376486504756 20.1628939376027 24.7489684620395 23.6360833284408 27.0425547814958 159.782390473345 118.946570701315 78.3928358512169 1911.87401569088 26.0158313446635 30.8582195459085 35.9813910039374 24.3349763666147 17.2267049773592 24.0760892306605 23.0603519422732 21.914705102742 11.969423418275 25.7216328380374 18.4028075510977 24.7…
ANXA11 1435.95613275651 894.163060831224 130.928866029239 158.015205013462 479.932434274522 328.970214081154 344.533312294293 416.818850666393 254.001294559028 274.96870252713 492.125896228236 628.931546941023 514.242794651297 312.556562459908 322.139363846911 512.983506017361 425.505171462916 405.7100265132 494.403506914246 926.08544014518 733.293507964667 536.320436006033 365.869653080533 490.2…
ANXA13 14.5219217884834 26.2327038006049 405.574981085522 49.489080276719 23.892147021957 23.9665496109679 22.7617810784236 19.3612694201838 19.1194856009423 19.7920687425815 18.742908567796 19.4172861100756 33.2496274346358 16.0391035138825 18.0115918131942 21.7735477747599 17.8165626243514 20.5364209407009 22.6819907396886 26.2502972801594 19.1909786426653 31.9292578827982 25.3558691657657 24.3…
ANXA2 7317.51259059904 601.441280286434 1556.94867351518 548.7449017551 1071.12352919171 2393.39210295873 2503.74255754468 4781.85180202165 3163.09859576984 3777.7954585933 5018.16199139679 942.394091158828 581.383202334402 200.673180309645 199.815114480594 1352.73523579796 1877.4366649259 1186.42650836244 1418.73319540632 1074.19203694105 1383.79684489698 903.973975263526 2096.7315128346 798.649…
ANXA2P1 2754.7156606869 121.469083161513 300.998391065659 147.929583768998 585.421828576264 7553.03308880333 8877.05512906358 1347.67759621411 762.200163728935 1577.60309491763 2283.85830116095 647.299330800643 2162.20682022176 158.428375176834 145.099968285794 1769.61976220161 3225.27470891162 2822.30357428276 1642.1820984281 997.283834465973 576.086229249383 657.016827129518 1025.48327547062 68…
ANXA3 72.5553517723008 105.010292492531 89.8534286835409 68.2934200601958 311.69768348615 3997.35866850133 3997.35866850133 69.6726910734128 68.3742033504927 70.2959065530069 68.5720016325506 85.3782608147056 52971.864240898 74.1536133923868 75.187033220686 63.1545478692507 121.70013269209 107.948856772061 116.123700837333 255.601150497676 310.832561369175 254.587855599952 242.285698695669 601.54…
ANXA4 179.613161534551 170.17391934129 770.185185383808 194.731918004095 212.08058563933 524.749876673277 607.185007932266 145.067187447754 143.150161659428 171.396109910484 261.808006881325 226.64572479773 345.561442648277 187.959396525686 193.984362620243 382.549197611457 514.513549119937 290.810075678992 222.764613905625 161.775053665996 210.796534763355 174.865967122191 209.709109728902 157.2…
ANXA5 1523.55659706061 699.17521920956 1150.23735065443 590.026724428765 1134.13749189265 1972.06700197233 1815.11447012447 2686.53071786216 3790.48969855377 7576.17643111199 7672.90253242776 1575.02061358759 4606.93951346077 1453.41113167986 1420.00168774749 2482.48626237985 2323.67819819606 1008.0159002669 2049.72175216125 1735.30378692812 1643.6605437367 2286.83101012572 7042.81980433688 2472.…
ANXA6 673.32188950266 66.6854790938145 1552.02676240666 368.843720659263 560.721021880406 196.004534158466 226.278229724399 741.502406529051 468.408197668721 1200.1469684672 1113.1867704049 105.127218088156 36.8854867390144 415.169467579256 425.834672041557 212.300908207783 193.999651813501 230.096861172756 233.68916576052 363.469735106604 470.263811736782 433.15991790649 306.930339875858 390.154…
ANXA7 168.948873479291 123.235017823091 144.022606035326 142.132385128968 280.800550592604 96.0048616151442 95.690270184663 419.99472124201 573.146919367537 829.291631546174 1115.83910368368 271.321656177563 278.417190053965 566.783726781665 551.746791367396 245.552172184673 278.740178583269 184.70711460063 192.949735192318 287.641941504448 246.152426122706 965.373027215976 540.799475161899 857.3…
ANXA9 20.6162568222319 88.4439792438763 42.576074849227 165.767977120156 25.1161298383927 72.3907571596268 62.030171453333 21.6676174776918 18.7793486406233 20.2986878535335 23.8817965740615 40.6423773516083 42.3075363748727 23.4613562087412 23.8054082966609 163.179524930829 231.306479478366 151.177626113945 80.600463818856 22.2457628443748 18.0938958010723 21.9167717157964 25.1728502350372 26.86…
AOAH 29.8795581549313 27.1559389309192 53.6375074032557 26.2268902611352 471.249351965424 68.3159863296749 44.2027914807882 98.0893468914532 68.622987182503 84.3530126418272 68.6079331966595 91.0531614697695 453.135507063307 23.7720100800079 27.229511824624 47.6109229535892 76.9583894708071 88.0477185379126 69.0102944308816 651.401864998213 700.777612119629 17.4940125402164 34.1168669492483 15.79…
AOC2 22.5971790677861 32.6607568537067 12.3997184688777 16.4929349475012 65.4126445636051 41.2457998376529 35.3845939667737 55.8134883578555 43.2899566849252 30.7309419903503 25.1212562011222 86.2177410087428 57.0347704845878 40.6077116444959 36.2657473259224 48.8466125894838 46.9766679215013 37.6465885178628 48.5559666656369 90.6829211020875 61.1804640581062 47.7332717645501 41.5012831002836 62.…
AOC3 43.1903908348932 32.7914096126283 7.45152668260403 9.02436812741698 51.8879742509318 31.1868786981296 47.7152438927851 36.8888671659001 87.5033777562095 40.6722438639595 31.2127053892759 514.575183555528 11164.752057206 63.1913135724989 55.1254442863665 45.3537666958683 31.5078240638698 150.632141780777 891.691106190811 103.604218591689 47.8398881240342 358.44164912334 205.105543228985 126.8…
AOX1 30.1920996719472 119.848301245838 60.3462814545809 216.11726510782 22.9745061568556 103.187061083699 103.664749206139 76.1669249420749 30.3413397140449 414.507773563902 204.689373636097 57.7703690354019 59.9889941777355 119.015105726918 127.998712631418 179.288447571754 293.956867241495 56.7436649170956 151.623724990652 27.1581292869252 28.5327606293719 126.348202087868 94.5986671502615 87.7…
AP1B1 9.7442104010337 15.1894135929011 108.529830095237 21.6649093508373 106.922736233143 262.557974445005 251.817259854469 142.795904694614 211.436748137912 152.854716451406 135.195620027211 54.340094638122 54.6253912118137 162.239851290028 151.879059564703 156.705994811426 160.232599011529 132.027393935466 177.06204414787 91.9496159727353 119.284234178878 47.7179484695346 56.6305032930443 48.19…
AP1G1 53.6939342453376 69.2075341026212 129.007454661972 80.9194869732993 291.255487088777 239.629353621646 244.861953042189 185.129130271486 184.916553839676 92.6354240796725 152.902530694664 253.452690415788 199.782243594157 187.013090228815 184.42665637012 132.058426357938 176.544851662696 153.807108758993 146.66016900113 257.247959264273 326.0494333514 119.325858874871 160.375087319413 136.04…
AP1G2 211.168322098817 107.784939903402 217.680503389928 127.275187847418 370.736986462968 95.4479252558398 95.6097828663143 207.369939986461 112.87342800521 91.7817678678449 81.5528950312767 76.4745694128096 63.8787949555515 77.983620379932 71.8408847194795 139.520216421695 135.637764974639 200.96065796771 123.025060529498 344.574728240236 172.528211461719 80.0008810309241 81.6719897097282 77.10…
AP1M1 366.052075266929 114.278206875582 256.176609762165 114.633873480157 515.630344267547 556.361851378233 546.728777584682 480.420196586374 622.071694177362 1452.38631716493 1430.25325904804 283.771831970034 521.353621436822 1049.28018044642 1023.23390628692 886.216996839257 512.003139385506 706.046129507859 794.157010835819 1145.33234784357 1214.69087345707 322.435353696129 542.471727601256 27…
AP1M2 18.8792194559801 41.7070673753799 31.9107430183341 57.9824570828016 62.6909634060349 189.609382201439 197.896975774827 51.2534559134026 66.9152901700133 72.3394830064843 65.791058849032 51.8371154988773 24.3438816686494 27.0380575335358 24.0452266371786 120.195290003288 89.0353892581331 180.605653733362 156.387274414071 33.9024925078185 48.660182977056 20.7599363792157 27.57265152317 34.594…
AP1S1 81.2975921963744 21.1100708617494 820.612402688932 40.5129707561086 31.6874308952093 74.5643879104418 66.2002479526889 77.6295292010868 54.7793725286783 53.0816403137893 120.923831926836 29.5099002877853 23.6278846874957 235.978891529449 242.175195635064 182.023702777684 150.250986746705 105.11549572327 127.040263022067 27.1886302242292 47.9295723811165 46.6125783870218 61.4549179696459 39.…
AP1S2 23912.7013612639 150.846206794173 163.390526198497 136.939777172709 1211.47586304161 144.618510446818 141.314514165366 435.837314368072 281.482423872299 327.083157050899 623.888036953744 1529.30561351596 661.301167292844 350.062084746913 351.711121727794 59.0298370398421 96.6932106904758 174.906542973134 87.7184407372383 423.315081740306 1612.68266674842 2378.86856075543 1720.82110911634 16…
AP1S3 22.896657258993 750.511899127169 108.620303997976 16.3731356096766 33.6104438209182 18.7922347158894 23.3911596880398 35.2629290298595 48.8818294843202 23.072235867235 32.5774199757193 19.5387554905517 47.3261050706241 30.607956903469 30.0984348801463 38.61184237115 22.8552059298205 32.6279323668794 37.5664810204525 33.0198451174975 32.6768175644049 27.8893180842883 43.0786082949211 24.5102…
AP2A1 103.749753712953 820.435118590035 55.5296335230161 205.076317017865 411.777778197391 116.941859889003 122.10004909694 160.17911876415 118.504607850621 191.858287464517 200.978128034004 188.340612712968 122.793526093252 138.110284110067 140.84605301205 152.760470373472 131.581216220886 122.930924433132 134.061076874839 223.202030315954 124.90838380121 103.858438495525 100.823821963062 83.885…
AP2A2 162.97091932442 450.546094940494 111.022430641843 232.901093606853 216.43001538624 191.731230400202 208.448789021734 244.420749425497 192.514437802696 259.99987859565 199.634642875315 65.4974575076173 73.2058024315811 449.950492280939 418.817845322975 292.874870174754 193.395645099513 318.451880552209 263.077502319195 258.792090120583 166.075067109393 86.361235891325 128.951455037114 131.35…
AP2B1 339.736419309435 115.685806562614 493.321318258279 135.923259676539 249.814384459668 199.976626034887 202.551797296764 165.409957269446 124.237553093814 201.639415723876 213.241738293401 84.2396976424566 352.915113029565 327.423846668799 331.388772704268 373.756916021932 264.562229651245 253.825782740158 375.64066244002 254.831053453086 211.192247250461 114.6575042711 134.523146364016 113.8…
AP2M1 4050.89661057184 659.12601094361 479.568075025215 193.778155067857 1749.2909286112 322.650229656512 331.028147738417 1656.82364896121 923.16221116626 2045.50667006481 2097.1767907027 323.46178944222 230.320295247055 2066.16540731253 2333.78850752458 1560.7373217477 1190.53547247266 888.137080195077 1354.18435562804 1335.38010749316 356.745628059276 558.334485722806 745.544803008855 416.5752…
AP2S1 2649.88219011377 233.91488284645 742.277709664652 228.111870208963 912.795644566251 653.462626181855 684.996456782257 1696.88015851716 2106.04740407077 1200.61762171598 1224.8228716454 3154.70818381607 136.166205096892 1244.07816719847 1366.83707171285 766.297054944525 646.719458957363 801.994912668329 859.772558140712 585.122489811197 456.651469305613 760.233296228802 1056.82230452944 553.…
AP3B1 786.847328640259 153.99282124067 418.421133530175 160.249112925423 638.160640809819 797.344439850718 816.189303570062 1282.17490308003 1066.86861846905 929.242980829987 1617.93093336035 466.06428178149 711.920904854856 266.361641821947 236.111261641065 454.36414967836 486.42229416984 604.767943949659 429.280327720732 360.737832005244 736.198994556933 503.80690298323 746.447453097708 445.194…
AP3B2 5.98179601145804 9.03146350620045 5.90321515343392 1597.25493884824 10.1818388185045 44.0864612710621 48.4712468381652 10.962090214451 28.4315389670753 30.8695547008671 22.5615721219085 6.90981741305562 17.9271616656337 155.403844997886 142.323960832999 32.7822283376211 20.7429941824923 26.4189006106412 32.3710601954495 66.9896726173062 27.6348225165623 30.9818526009119 21.6414491366688 30.…
AP3D1 126.285355510497 144.385411245471 519.397277200476 377.395410993263 610.727575086195 261.013531592911 261.187839102077 659.543789778161 933.94905368769 1963.88000935705 1429.1966653221 327.761778648116 129.663972081212 635.878260526125 621.376738971588 451.541879840114 383.119761018498 377.390584831817 466.173790290582 359.216107634706 494.440983959454 464.199793124201 493.247238291908 411.…
AP3M1 190.182623194698 88.010149359044 203.014576126252 94.0682106415423 186.343244580129 98.5843226054202 82.1276541512463 193.884553378461 225.731980296751 286.936083650747 275.695028502231 248.050417276988 69.4739333497627 103.494321242362 106.39455305525 114.983099133446 124.354187499487 128.080979707342 125.02380159895 155.494897995758 158.536233817208 142.196001135882 156.67072100354 144.55…
AP3M2 441.789834933953 75.4604050427922 249.794654713387 449.283054447806 127.670776691536 146.741633312445 141.562700999247 319.691567306862 237.87838563189 115.678849521294 142.133946396623 36.4837751257452 39.6602641806488 306.189524064658 294.285711616067 171.513417561814 129.843575969529 195.226834010554 130.5588672209 53.8504985749694 127.74576260681 111.277837940741 151.937702078349 154.72…
AP3S1 2327.18481374332 263.391349975497 724.678674988401 127.909964565231 899.274532880545 859.071785393004 800.949374149776 1162.39134815161 890.462872779088 764.383289180485 1427.51973864266 2531.67049105057 1378.0510807185 1252.01450225669 1186.8190840187 486.57347670383 565.781265034445 401.481862616312 348.569072338003 416.276326561987 846.342565373604 1682.62043161524 1650.97120728323 1190.…
AP3S2 131.33365619666 219.754220149687 48.4919271402347 107.418788354388 67.7570680564171 110.73892842324 110.985707222872 102.315443126043 115.930044291348 139.580236188258 99.3571845658336 152.071833293596 70.7061342114384 162.619130062642 170.864139652428 104.238953863203 88.0020470678387 71.0176019305172 118.504719492694 105.308068956385 93.1375399926509 172.182239379278 132.023544650682 135.…
AP4B1 464.459608942551 78.944892530844 379.135216527476 45.3487397044819 357.936856207509 217.288478679203 214.503765967996 231.677433526268 268.355327153974 410.105706975048 213.640652757959 92.1448567083686 16.0430059669112 249.485591245031 286.560729233123 165.404872636802 200.876717072792 347.107293542531 188.419237873703 337.860204575547 449.402742866202 126.500786866809 121.929902725355 109…
AP4E1 254.111204239518 45.1889611449431 342.30814156135 42.8801808019374 102.179208665976 183.417837319606 189.064647715837 116.023195249749 166.01214450894 90.030247059316 115.564808276718 361.416976014713 31.9217800587406 69.2007539949639 70.1089855184316 83.5482341029186 96.0085388270688 98.6798210626146 61.9188937381313 82.5334177742312 92.1427822916102 107.754040797458 176.572145712843 132.5…
AP4M1 235.662732974113 38.2110335196497 25.3168709026666 66.3799984218155 61.3298599406647 212.836645885264 220.628202776735 76.004732351286 153.261350471107 186.923038951332 158.163511968508 39.5130919224101 41.8855458401718 93.168470476468 88.506047098508 84.3867781568308 51.3652593318386 111.094435433947 111.146899935871 76.4620111969831 110.426023039545 51.4295661101281 50.1293644655487 34.87…
AP4S1 18.4786138755443 851.433769164247 18.3969061919072 23.3782108103814 64.5616368951588 52.8804795572004 48.9794498918904 51.6324818450292 49.520332337583 50.5645855950449 58.6128244922928 24.1558438862823 200.979479667255 36.8725558983004 41.7087858166643 41.2427918990566 58.0671046625017 48.7471843040653 48.3109387217356 80.5089905210504 58.9454643112538 35.534499651851 36.6180419264761 47.4…
APAF1 591.583816187005 39.7153317437722 25.9037835376661 44.2587123208888 548.760017774893 99.8770783975198 97.8359179969198 117.541271211913 130.29334473801 103.500353939921 92.5249363407326 262.242974552927 1132.52750530015 54.0403251809458 51.2209948034509 84.4861599905717 81.772335762767 126.561487916656 115.645010406482 1271.90133325707 571.049862558232 58.5673585233315 93.5838114930836 79.8…
APBA1 43.5142760031512 264.91929816152 64.8785649583558 33.3744492774039 17.4155280112006 22.4467429547017 23.3499347142106 19.7791001506919 24.0306425592924 22.510712690952 24.5991862506679 53.0941115687166 36.4729381770152 22.911895767724 23.61996953505 19.8143889635866 21.5663637448367 19.7996261526689 21.4304196007164 19.990871044819 22.0592381819097 43.246339132112 41.5178735080331 51.217457…
APBA2 447.581115886686 21.470791923467 303.445155651198 696.242244465059 84.0101518193455 43.2654662685251 43.2770171184592 308.709644737243 220.1021205044 54.1847561624325 35.5038951541022 43.9350471608232 57.5498799711688 125.552028459437 129.214618742126 70.1151526757988 48.6961940106889 45.7123592902209 48.7589182524521 50.0523180683528 66.1827645920716 39.7833734425599 45.4684637256049 35.08…
APBA3 38.3009490254219 95.7302765342032 303.230248595196 81.3161128823549 256.775547120118 157.012816605478 144.171857869768 98.0522844985317 171.774684911147 225.70897411145 149.574189343915 296.08714542799 75.0271747596384 93.0406247877242 86.5543668819664 102.818042088217 77.5358669909196 107.873661574615 106.371226152112 410.484493767887 208.026998428879 123.954188084006 153.591710526278 133.…
APBB1 204.804285725567 78.352035109789 221.583359560113 342.191668204417 65.9861714105939 90.9428195838057 87.562230212394 76.8561292610331 78.9264849123962 73.1582549910308 98.9194812370162 70.4200580554891 58.6302503982169 236.159006784509 236.260160746397 78.6730354391135 66.6205382623572 70.3280974622113 71.0466580795702 78.6265420567222 63.5657577886056 163.603256793971 175.581272767378 163.…
APBB1IP 129.035991829623 651.885236630667 170.884876961759 93.5261954407997 3936.22702355731 138.793664937725 128.453527518799 153.562843818173 129.837109449718 669.139902599056 294.826635331218 187.893749825112 544.958365951804 113.51197111133 135.767969277097 216.368198030967 275.022712389082 169.265837396051 196.337143716036 5743.21961332503 2333.06378999797 111.848790454362 127.474801055611 1…
APBB2 288.021222454864 53.6741524816813 28.225968689712 109.625441992654 36.0535161595283 51.7671879802366 38.2641075548826 54.9093703746649 86.5655509839225 32.2267893059541 56.8073846617082 27.1927851232343 133.953153238475 126.625191840697 123.270364252358 31.7121108788766 33.0794528508943 32.5269855812898 30.3618669867663 94.6586353491084 74.7135738992156 62.3983466621622 91.3478487864054 121…
APC 29.7999030826076 24.4578745957595 32.7531295704998 1253.92358332135 26.3561353055151 32.9330243682356 35.502892111682 35.4533515879955 25.665481552222 31.554684603818 29.4116124261583 25.4738417627925 145.883949553913 54.1313389353842 56.058525596577 33.5375007983922 29.5299470364427 34.1043164992885 33.2275600026648 28.9256682753115 44.1865371833342 36.4558589696255 41.5633873115466 32.65221…
APC2 62.5897250268259 214.71892717432 61.9197848814425 703.384293449133 45.2328768531044 49.6990037886393 49.7225993412463 106.341296829953 58.4075868409644 31.1668268243484 57.2764061216484 79.3461803463685 87.0172338749956 255.632169197709 219.394553946114 48.3428765135992 49.6438760601117 47.9452224792425 52.1534088991542 76.582527253396 60.7010208482016 67.9524603307797 67.1609090888996 22.60…
APCDD1 154.995438152349 396.463998953903 129.834743245837 51.5326961780064 53.1374922240638 137.955753436998 140.088386333346 54.7479685326171 46.1269427756448 74.5921579051591 39.6589303315035 370.860707135316 33.6535684206503 285.527823125144 291.613553673985 877.962813733313 1080.64455219591 548.743966696537 687.175756383833 35.492975958511 29.8887387220446 388.234282156575 211.550982025938 39…
APCDD1L 1907.12725262503 14.8504202349561 10.0552207749121 22.56146310464 18.9236053563734 28.4751222941159 27.1025270685389 37.2715934044521 31.7405383765931 148.774002441612 230.889165993227 11.6892054681122 12.1070171647916 19.7525035280748 19.419674358844 49.9370359625647 28.2772413919022 33.2247887496197 35.4084927279945 13.0463393093005 17.9742902914162 21.3519227622501 90.8067146896605 33.…
APCS 83.9409002068213 146.12332880812 76.0851994930498 260.155089907825 35.5380175311603 25.0538164731379 33.6252805196801 24.1067241980723 27.3910759701557 27.126609866292 24.5478064470964 82.4259614528629 86.1249947399944 255.183962260748 275.933372880876 24.6490513276321 30.0879914689297 22.0073968183134 26.4594495250599 25.4957504964335 30.834422683825 44.0005600343304 43.554594616153 40.3840…
APEH 1890.3911074188 174.286124264554 1498.52177007215 344.853815861906 634.169284646977 1133.73244937253 1227.04166136201 963.656442267962 617.349613791227 1050.79116472497 670.142099208791 466.069068875077 152.908142497716 520.322959611239 562.633461341392 595.636115559973 667.051295620121 719.85935239453 705.122452394043 536.85550799024 631.323994926757 724.07565453735 521.792246589849 573.698…
APEX1 122.608042503838 513.690623819958 953.543541408757 217.050372540669 402.767765757809 442.654921086102 460.726703651191 1283.33547634235 704.141560670277 392.578097332359 557.861144308675 1536.01467033901 112.606176163307 465.922430799583 473.87037165195 507.888068578279 647.215677284112 474.938110174068 487.215747452033 339.064273340242 395.145702376797 406.019745161816 432.882808649558 364…
APEX2 495.539923052943 87.9809712540177 491.328882622444 129.672924218123 340.589484617696 448.085125845022 449.477534989072 360.505468434733 575.677619955955 459.627709398385 434.05799191993 868.162577850747 105.576934496107 179.699386105156 181.527901515376 255.159766399678 301.387017838644 251.850047267537 271.4038536792 351.561548114515 223.248077820858 249.995191712572 291.746752703261 218.5…
APH1A 511.942795367932 81.0121618287222 187.288015090799 71.3032992543926 154.691323121053 241.396621759558 248.249999858722 442.340672617405 417.669167522893 136.766263338763 167.847757147977 246.761375456651 155.497169427996 231.178185714564 230.170616685145 380.63872887147 368.82984656278 281.757102671355 402.839864741295 302.315923709242 188.315616095255 166.634649212019 214.153367610277 174.…
APH1B 22.9877838147518 39.6774989998747 27.2149521754347 32.0877770450538 427.242296989914 212.269656806181 219.023260076284 324.629377162241 147.250692698384 1111.46995239397 443.281996312841 134.387270747282 781.036448635275 160.338632323343 164.678627659404 233.214511484761 219.043463623352 230.357339285046 294.455474780104 1183.63045474604 547.030161347531 133.042021628107 183.492955844572 98…
API5 1134.23981054732 90.0506229194949 597.478852101574 100.924814649609 151.098598503984 252.989787609401 266.919285771402 231.092550343852 254.288284595657 179.474559561561 180.964700649841 115.504274727679 76.8955840917791 160.643983782028 160.828022618382 137.509257336797 164.847845208038 173.095229040197 127.419706362705 98.4682003940669 177.69962654307 183.51864869462 217.604751723144 184.7…
APIP 194.214502123102 60.6920263485889 1067.58656489916 62.1781863024075 110.549733023998 144.745792950229 136.126532082741 126.776449482437 125.676789725713 124.347706158802 107.87040150491 848.799095150217 325.852823897907 103.153203628307 116.970932141169 74.1094028453451 75.439071576349 65.9232677143971 63.2576835212859 69.9290453436483 122.606678055886 225.973777130167 218.368745167781 273.8…
APITD1 252.714154474914 46.4202224062916 1192.78230650121 66.9118387596243 51.7165317666045 76.6799872924591 78.9276440592498 172.739527394232 195.316352322905 116.848578365817 145.893845523129 46.2877123468509 48.0711462635994 146.890937250839 137.528968349158 79.0356790324376 64.3775872829068 59.2829478812065 59.2503405247092 37.5457769707729 67.3055839734285 171.521731417813 92.505274838851 95…
APLN 1444.8140625044 89.618984184628 70.4935308719531 103.453118573027 86.8865392722137 97.6147350346433 109.060262213267 107.750310215224 83.2855578576071 89.9612456729462 128.231077624473 67.2912158099294 128.729956036073 270.292651014637 228.406724760268 116.684474168323 82.1909979919032 69.2415492736252 98.1334838909777 233.745224863864 83.6749773966376 340.870496909139 191.768085884773 196.0…
APLP1 508.024508457712 155.546281371604 138.715096453302 872.794512358283 28.7037745371902 22.1120750085167 27.7911738059352 51.3741649274078 29.0947676722485 40.8636914715065 33.5587247554035 14.4597776527152 87.927433320839 521.629838972818 554.189219934443 26.7170492163915 20.6934640571644 21.7782765220372 23.8359870289397 41.6248303612075 24.6671224305506 70.5535011179796 42.2981533021871 49.…
APLP2 105.219233960409 120.12697788685 105.219233960409 104.189438273679 452.66625132503 403.902077447021 428.880931623426 325.891894746473 250.516056263466 455.981395802561 797.534312406823 1881.29979247987 976.088019138214 571.025460216294 556.740675174631 439.400798002284 392.202375720492 550.72293594392 752.342249873468 696.957979843829 537.003082937639 324.515135613821 352.964462171954 540.4…
APOA1 11.7140188946977 736.833135477128 112.975403083294 31.1870015027766 31.6979062686818 18.6650213978657 24.575259802238 36.5130721915519 30.9432382186891 40.6891037753735 33.142174630535 1927.00342163083 37.3044223156521 1895.72262859222 1972.8030542219 23.1355365793794 25.1335062452936 26.433054320158 32.6018544138688 55.9548292094697 25.0871519973632 221.203850340545 186.693989234411 437.45…
APOA1BP 328.2364635379 406.238039334646 2514.86153270107 474.539997895523 215.881696903168 633.840436990981 648.202309549826 543.173571010491 360.280255196304 691.556616556199 552.062414828221 264.615406529468 467.027444433612 948.497576444142 933.974153494895 487.822844262723 505.773081087297 479.108335995695 596.020950763334 339.289190220647 234.218428570643 1570.79440099724 950.525645364415 15…
APOA2 3.76703337688581 992.014968999895 13.5322472020258 1884.2830795163 10.9007006351818 10.0084929045619 10.0106862821783 12.1069066666918 17.8860237250025 16.3488238127698 13.7849479466662 17.8559335858208 459.21918404497 1717.55136491695 1690.47116702935 14.7141193770071 11.910004447489 14.0276417242143 13.258481132716 13.0139194764198 13.7941423557497 17.7667987618772 13.2662024105626 19.203…
APOA4 13.8915959187135 1884.98712654136 169.881756515931 25.9036361227696 30.4009394910044 30.0019615438508 38.4142148071147 42.6808776483187 48.2211392981297 44.3125450065386 45.339290667952 19.2689408169438 17.3071679284919 47.6845738066285 41.0950976468841 34.0410906642072 37.4538934032402 40.5783477481401 32.4130868826535 62.6339482771895 40.2519575527442 33.0310446209736 43.3202781651477 35.…
APOB 6.05170496937576 90.8672217130617 32.8053172195955 218.272846765406 8.80077027530724 12.0842236439974 22.1578508788229 9.39537002496045 8.29820061078264 9.15275001812023 12.7692151289352 34.1058156584367 36.2990811906213 614.711600325901 756.974116790536 12.186727832288 11.5852606037185 11.6863091946188 12.1154589594464 14.1473576924551 10.8588084107841 55.5579729474686 10.73993580836 50.918…
APOBEC1 21.4568266043886 10.2695896258523 12.1694949632597 188.237552336698 14.3118945913952 15.0958766059038 18.6452301475839 17.4153383884535 15.378910263094 14.7767808045858 15.382897232094 8.42978321262848 8.67752255221137 19.2300080542421 18.6657707300036 16.2405031815503 16.9680325805674 15.4986061909695 17.115244485049 17.4660713859844 19.0460170699568 11.3543300197861 14.4516752860362 10.…
APOBEC2 2238.12483362785 102.539618452764 48.0886577609012 276.474152280843 35.914229052575 20.1611883901564 20.1709075627845 12.1666297866872 21.1682148690838 18.3049371615217 16.0956454569264 88.0895360021505 96.7431084461703 15.226248840897 18.3973957497649 19.0503370134709 17.3090926157713 25.4958808581675 20.9805266156777 14.9429905133032 30.2095663955858 10654.1197903226 54.2119152133091 48…
APOBEC3A 17.1674708581936 10.3529355862763 2.95667702412244 9.46977773197929 175.109007882054 214.6175405381 232.97942133439 82.7056456419361 86.6662724428867 78.7355872880409 89.5432339210853 189.27704211021 5750.77412061693 23.328297664306 20.6629126620163 59.0470422862636 70.275690314896 76.1024521522847 76.8510573453359 688.473443026027 191.93028053298 26.7176598119504 17.3037923729801 20.440…
APOBEC3B 2197.20380960074 42.1152384000766 33.9958505765773 1708.34287482198 256.542125425576 161.443721478873 161.471215041061 891.645849163454 1168.36152052127 347.499339588048 483.370727110175 45.1555919972765 46.675612188303 56.8581695686215 57.8097980471372 173.368793323167 164.339346084948 192.335827374719 177.499879298476 157.458887828371 174.026577728904 57.4782325636017 56.0153584346796 …
APOBEC3C 1633.91200559895 11.9876284233914 191.182561049036 12.0417217321407 332.687273955913 68.0419278137899 84.009321176378 204.358614429525 149.053600216157 153.201399578991 211.204912211723 138.886481717733 94.5876917987112 50.9783977682531 49.867190322044 139.352023773122 151.91915298874 136.927026195488 154.942093057399 572.248185901029 319.019093797208 45.4740373187644 47.2531476259064 60…
APOBEC3D 34.0497235917257 31.6619646330098 176.401917926864 53.6901464412292 160.441295361544 25.5387444358904 22.431497485788 80.5133932998794 46.2556570238367 46.2292054384569 45.3245768366818 212.29258800294 9.58224564325235 42.6609022126607 34.2056426280792 22.9082068905817 28.6767201388772 40.9902231615348 29.7264310244389 156.546402962108 126.106876386323 52.1685500159098 36.5196202314975 4…
APOBEC3F 1608.40831182446 13.5685904845875 258.833296335338 12.5464406679376 247.420204180101 49.5778567123917 52.2841745476666 108.506787397237 90.9364493374287 141.123319142742 160.356992971195 28.9795850737759 93.4647796635638 53.3434471994871 58.0921097439639 87.3415505273391 92.7779160172522 81.523288325605 73.4337888792161 175.274129241128 172.254730292222 60.1208381943178 45.6879148828755 …
APOBEC3G 1354.77386706068 18.2553013364071 245.408994764583 23.5625777925832 344.858808195582 60.1903449989033 67.557393628539 200.693253402169 137.749876692957 112.066559753379 97.142715973243 36.7563198457127 50.8864278987398 29.1839840968546 25.5584022529857 94.2347026448316 103.536047944608 109.590582283533 114.496961904088 328.18262334704 417.708682014099 34.2082651711241 35.8484975140797 28…
APOC1 13.4585759586386 345.146128603281 49.3503059411591 58.4687730937104 15.5317455137802 23.9990105270829 24.3991955654736 49.9648306477408 35.7015170188654 267.268318618656 109.733058465195 24.4735213827204 28.2673802912285 3716.72107176865 4109.66627628751 82.9703071458635 85.4952388310685 111.865204066921 3264.24691079291 14.1138581860904 15.7538516403591 28.3116282753745 21.5575023429492 29…
APOC2 7.96586232833444 1269.27444534357 37.3301298502775 21.0326067006296 27.3323797655217 29.5050751103302 31.7609273498863 29.9892103218187 29.3883280758098 23.2804604155837 22.5742669732259 16.2759498565705 29.3074809081319 266.736927781911 284.376963097311 28.8443742717788 30.4627302749919 32.3951510343626 25.766301637963 15.8640479912262 22.5642558616893 36.133422904355 29.6752993232852 22.2…
APOC3 9.95935044621939 16.3757323749653 306.035761513375 2044.02499288183 17.188433739603 13.2501564156547 13.2522705612504 19.3950091385951 14.7729063146337 17.651018411002 14.0181561117203 18.077143982019 21.4531358801703 218.931520210803 210.267132597374 18.7633060214503 14.4717703049243 11.7840336764405 14.2497879185303 64.041589620377 13.1063732877768 18.632155727792 17.8095021956351 17.7831…
APOC4 11.6104655892999 440.712251430122 33.8975373580728 621.148634417642 18.7242412515321 28.3319550022031 19.9645881643719 30.7051810337116 24.1621838108396 37.545637642981 35.0528216268091 7.23017807929894 12.4816181394776 175.393348133692 174.050954244852 18.8224308659515 23.9908807744361 25.8120492062079 29.9469561128212 34.9035448936404 19.3425700713313 20.6555064962442 41.1511320466086 26.…
APOD 10.1527632449 19.0968377895245 12.4605053804497 27.8092750342263 5.77985652185085 72.9965127748681 73.7297093005824 6.20599392308762 4.89457357291738 121.926150154037 34.7937077175512 13.0271591130159 13.3988463603401 863.388146359364 850.837955453724 235.6530168795 261.307820865241 148.894335676782 247.040793845768 5.58511314043034 5.31254300648366 880.587160346222 460.885275722541 743.3027…
APOE 44.1304665892403 135.128569196596 90.6578058527069 197.615134097526 48.5753037154836 256.411012943887 237.894886839177 99.0406522585643 78.8306672658045 349.170198864464 206.19657846182 99.4581984048812 102.538096442392 8584.75791724134 8722.7960239696 1991.11145678544 1205.57879676766 1979.74867443554 2668.34299873812 48.8881855891183 38.6997323704759 258.935697749522 189.265311989698 289.0…
APOF 13.3111872316321 12.0897034038548 6.5883986886446 22.8540021913042 24.0593001634609 15.1447645728622 19.039805548524 12.4204145747146 13.8589226115671 16.9348261609073 12.4539213834781 8.15602975834779 142.02795480953 52.3031123004649 51.9002833762045 14.4971208394574 11.1339430382383 12.2336468866965 11.9033892722542 16.3337520244928 18.3912433826762 12.5231922424661 21.8364800855069 20.475…
APOH 5.05458281071948 202.598737009411 45.0528542936567 737.379223428065 16.1917720788709 14.4199653863461 14.4260908307257 16.1267741385299 13.3902679920534 6.48462622781992 11.1219273076338 40.9459198750606 44.4704520911109 1874.25785242541 1954.4607254987 4.2295106308685 8.02397742450291 4.68776451925258 8.06776674838975 15.8652865988829 10.5454239209809 9.86271143188246 32.1994360837263 18.68…
APOL1 65.8426371490754 43.5348390740844 57.9861098893015 47.1175776234528 204.750657114702 128.779733636526 155.280238571673 166.914989470063 164.586178361286 161.695861853235 159.807783424014 97.6597078648899 2901.25678017678 114.63943167831 96.6981678068929 148.723286318612 150.151793898401 160.101012922083 154.427525622148 193.787266642873 186.696120380468 111.840463047602 111.380393676473 93.…
APOL2 855.157647456973 64.8863565856178 164.484666419413 79.5339141186029 219.901721018238 195.066602995797 195.836082601524 161.50769032461 197.60448095454 219.158718064577 175.390318475375 138.982079834231 332.591215782529 217.128503205467 215.807418068591 194.822807549442 179.001953891529 233.90964983455 211.345724581 296.786692022833 273.079149018523 117.176970522629 148.251613449972 140.4266…
APOL3 11400.9636035647 9.42138562543547 66.4324510859233 12.334498699885 581.946344892156 61.5622550188421 61.9816866117825 81.3872821605714 79.402840983216 119.883298912977 223.999596007448 43.6444127352341 551.563000774495 74.0074227738944 69.6519053151972 138.236561217486 138.314514858206 128.284527883091 131.20802984441 617.122412160601 444.933033693687 107.818642864856 112.418662985933 133.4…
APOL4 12.805402186164 1398.44388289372 172.502335587585 37.1384493752657 53.380465193828 49.2046618055201 28.1113279631503 64.0870432403174 43.7233621233888 47.5629357105295 51.0973590463186 115.776909220692 30.918540259453 24.8499370279911 27.4217960626856 56.8690547331634 63.980175860092 56.9185769803204 92.0915256703321 32.1910624006976 32.0043049619736 30.1821411471648 76.2785945346454 127.37…
APOL5 2.30568786268415 74.8334113981593 10.0668713514029 643.395120794442 33.7293126107554 30.7738110801143 30.8024208883677 46.0936296751277 49.3810103476261 45.0737919226004 17.7652393967233 21.8428209525728 26.1681496233662 42.5660984878354 31.4237978102799 17.4344239689337 18.634189920765 14.1611880220746 25.3900972518693 40.5242578634399 49.4304632454544 33.4800064177754 19.6190801502408 38.…
APOL6 54.9433056295754 8.4461623083767 49.7927853930039 7.92267374517245 99.7631926898793 97.2575424187824 110.667594183016 101.999061519845 162.929408306437 91.664660154284 110.165991825102 370.468243772358 930.918542295894 35.4472672347206 45.1989613872705 97.9534130187605 94.6011905031612 77.8547760916333 82.1416329103209 126.272089065982 221.069082319188 32.0038699883343 28.5205848712255 30.3…
APOM 23.3224668220226 29.2822927586656 1049.36222888935 773.513395097355 68.1252249436639 55.7970503050768 40.6617996616549 64.5850439294546 64.8748714625209 92.6525173081906 92.2420798976352 51.5075194286767 53.3990755268659 163.65347301711 162.995107140826 157.890897110332 127.561366887749 79.8971598317102 132.183793558396 50.331440750654 58.6213869295193 64.6144963338162 53.8906892147975 49.60…
APP 500.011388994129 792.17187907811 63.5443268504323 123.167192091825 34.8140367645085 84.8523144553319 91.5039611990022 386.290431864644 155.684317142585 247.632992127559 768.069539917657 269.97882046333 1164.3556295145 786.637544549213 722.988266842338 194.715877425839 234.911506323878 88.1214290006803 219.012676853101 74.3287458664441 27.255277396571 156.835990057612 376.592961368865 483.0001…
APPBP2 380.669071156417 43.3381781714987 94.6640582194566 55.1401410285 124.326069355562 100.652318638191 90.2278795582931 205.607384032059 152.219376962756 151.718341992769 187.933131596044 154.226305655934 48.5088831860612 206.60321675983 202.602327977787 136.72454096398 128.399445295785 130.585900803781 129.083610321107 104.794968476764 159.179568656945 101.77406080655 100.161798619743 89.6851…
APRT 250.373715250277 986.728092809659 1361.26486932539 404.697112858064 1757.79226385563 2241.07140627063 2257.99726071944 2982.52560824503 1862.40824935626 867.552221808713 1082.3266956314 1046.37841928521 247.42523459205 659.313663101162 616.382573362602 2281.95345897614 2024.61710977903 1959.23060270094 2288.40623752244 3043.42184343326 1564.63893372128 880.895619048914 954.561447768205 662.3…
APTX 172.438104026516 88.5857363702354 359.468121782004 108.587014391001 140.625068314126 133.266195121731 132.114490359751 306.184798428583 407.820534148714 287.151560348863 316.353683642137 234.748930845682 88.3318252980391 245.641997411696 252.623923053859 129.664499144891 151.867186581412 201.9283848099 177.387532801697 115.415564497505 143.499008740879 178.131983491675 208.600713537931 183.6…
AQP1 88.1289232591765 49.7615752352705 138.665142249113 44.1828060699771 57.8494305933338 65.7021960107292 94.1811232768817 72.6816990103829 62.9625372197114 68.7876522857102 77.815891927748 52.1667372034918 3027.04346562695 257.270474447265 218.745197015036 950.575207913512 456.494138897774 181.253724280069 758.512218109454 80.0057526497086 60.4512391725543 953.387829658814 989.392525654747 1211…
AQP10 27.3993017156466 30.2401337277221 282.44930194569 1459.24454133795 115.618928174232 62.5251272376672 69.2008437224495 47.6747642342516 73.6862691662634 44.4049842392407 54.187522306835 495.00223584666 495.773459842024 42.0171827079571 42.3534394467985 48.2569315752682 55.2259324136481 69.4198837135807 60.5421361060348 206.079825605843 115.872364466712 57.9477832546642 116.574597308718 67.68…
AQP11 16.6703074580165 21.7441632129005 11.7360723465023 49.1583600138886 7.65336575568005 17.5362378338129 16.7195207056467 40.6712853207801 19.1015344373689 159.407711963258 65.1163528825077 14.4819625317361 9.37676423994407 84.4977889414912 111.475997099506 15.8526787654781 12.5917507003096 13.886035036427 12.3728127035348 3.91893700357046 15.3661650114638 33.2502499786276 20.5569055362855 33.…
AQP12A 12.6486895677163 10.3408821845749 8.87892126273967 27.7987370704834 34.0561817998429 16.0330621031152 16.038037552621 17.1820482044617 15.042761180746 16.9337828037713 22.3105319319271 27.1198840798896 28.8062725937872 22.103285810962 29.9551593804007 14.9937885955262 18.0718226499409 21.1400583600483 28.4782384434102 123.712790113634 31.7052181261214 15.9199643024939 17.621882102417 18.41…
AQP2 222.842522639246 7390.9908729433 210.382651045857 324.854864833352 110.130990469409 87.0830259698625 82.8147159745061 117.54153062749 116.001294049749 86.0052284585589 101.644442397412 181.195431468404 325.223295638837 87.8556066772797 68.3179733213785 111.784339623552 114.990520477835 79.1685771284185 93.3520442660183 99.340339394329 85.8421724641754 171.099451078953 172.381292289841 154.80…
AQP3 111.120231182512 68.3720576298778 59.1666181481522 83.5648635402915 139.801108688969 2007.78270501143 1645.96127724072 81.9271962839448 102.098730415156 95.4743058480518 67.180189178235 1677.25996389673 54.8266253046771 47.5503795251276 36.3718551214986 803.063731445311 328.922119639817 622.102970290554 524.671659403867 88.6427975628252 115.743848742284 52.3749724570904 60.4541463086126 48.5…
AQP4 11.5314536084094 92.1521999084338 18.1836794536259 371.677353649408 9.28167390363747 15.8081096737941 12.7595412266571 5.01025244733039 8.85890366503482 8.50193845280499 8.94526845492758 16.4009774232735 17.9300599044962 16.0810945804552 18.6609327606668 7.34565724788603 5.71332649001897 7.94373137760366 10.9125222859179 10.9781492996346 7.89903669419505 23.1701863696652 16.2819704918747 22.…
AQP5 99.5395599987995 245.610543830341 111.894827305064 482.665577870259 46.8437951548413 47.4625112877358 47.4730535645015 44.0937143022119 43.5812687233574 40.3602392405251 51.3350665233766 106.43924140819 111.136056405387 38.9404166014284 37.3099036477622 99.2575559620943 360.312052495836 51.0107523624262 564.480458581098 45.0508859932014 49.0556912047938 82.0094629211729 69.0960869723335 57.4…
AQP6 25.0004294326602 79.2319081045056 29.595363744486 185.970621986138 11.9707104305088 12.0340621041851 12.0379354810437 11.3343382759408 12.7110251186577 14.1117003245578 12.4496188846745 31.8055826447493 33.8592235365693 24.4057887035722 28.6802509246588 10.7538500530036 9.99949728508128 9.21354091003968 9.46176284460148 10.3766533033412 16.9727063914321 16.4047494713302 13.9670940072355 11.7…
AQP7 41.9222390391423 34.239735820665 26.3464337871378 8345.36990269816 26.0602176838648 20.354191328953 20.3593867023401 21.9251284631392 19.3896003678725 21.8603398319378 19.8901354020105 47.3733180459031 49.7833162869286 20.5021930881458 27.8877555568182 19.942029246157 19.6240716740111 23.1193204060721 35.5121077302286 50.8041668404596 15.593369634691 298.111249542453 49.2344813026247 239.292…
AQP7P2 18.9888485206148 749.950254099531 82.91521512696 307.136867550486 10.7074886194131 15.618732759967 14.6658454899588 11.8923660858374 11.2065682576193 16.2895067199693 15.0945929264726 13.0874379724587 9.6129574454 14.015032114495 21.3195316946354 17.1046312054061 12.5736366866378 13.5887117417415 12.429958820908 15.6233021082584 21.1058689506723 171.928229537396 42.3168351100759 130.746559…
AQP8 51.1761649245205 74.0443892604619 46.7267151035438 123.321369699027 93.1906369983384 59.0060296045786 76.4055297138588 40.3149708169273 46.5453978769043 51.3714671682654 50.5465209646722 65.022551894813 123.634016451057 55.5802685594792 43.917351683686 76.9009263005731 37.6873449718031 40.9191225244746 84.2063732579945 55.1349666593829 32.6005686067741 37.4159895573808 36.8683792077885 51.65…
AQP9 109.983112997433 42.7898285968581 37.6425195765215 39.028041251367 2297.66317384276 478.190053374964 484.280124572706 90.6264553219467 93.6424797714897 131.78188727905 89.6890727255673 73.822121007156 1929.62452337575 59.3493022512689 64.1765505375701 781.432265145405 996.214502087391 670.26900277746 571.541479303902 4251.46944591887 3153.83905553791 18.808673339139 67.5005589426198 19.24722…
AQR 108.263603334603 104.839048281154 168.765974226466 63.2751476518841 146.264741893772 166.71783802525 167.990783771667 217.333270558767 216.957511737595 150.530147427724 146.077578500975 817.883975086175 326.410388733748 77.3375571916563 68.7981033898966 98.082143568835 131.661571789634 105.377826835173 127.248599729088 147.95351252431 174.752688511638 84.9990167358831 83.7594881782415 78.3780…
AR 133.090025248768 527.036820267131 5.72967106376937 574.79336288532 24.3552204713102 27.2890573966798 28.0716345699026 123.308407414511 68.5447387406824 19.742117125829 18.9866538673653 39.3667406475888 60.490737239968 45.5234568489713 51.7181214308363 35.9479422142568 29.0584132160539 38.7013770119905 60.5233931971582 47.93768739665 21.9339196962664 222.199993194206 64.2945528580186 151.089900…
ARC 53.4058739806872 100.271142719505 29.0355175555803 298.530077690189 30.630109517631 25.3224122496323 41.1033680189824 86.7570623557034 81.3950370289543 50.33028335804 68.6749086866868 33.0364697242212 35.8474806853424 358.949311132027 339.380698908517 14.5585493892994 10.8597144358588 20.0215520415634 11.215332141484 18.5924450319307 9.04602044177759 12.5449473874263 22.1029123398869 9.731214…
ARCN1 86.3462356858782 223.480669779193 445.267612735777 196.924896793662 206.979862696138 295.576893052771 298.225120972302 217.841501651021 510.0686231843 486.20115831019 449.035258512536 216.97374452188 81.8384725339901 232.146977636865 227.392610900684 117.676326479494 120.918382547924 103.199864315219 127.566112820792 235.717693948965 264.583394691883 320.998558589593 401.666532136054 285.55…
AREG 16.068147699147 1127.5373565108 58.5470141266201 14322.5275311002 57.1599421547819 70.3954593341674 70.4543068013713 23.486090888423 19.0706618834825 26.8872043178875 16.371164737477 48.5097949875327 57.0672206040546 99.0882250330411 92.4123508791632 46.3277812538008 10.1845856420513 46.9640861766686 38.0648256699219 15.5048403529644 58.0966437681944 159.227007317213 97.8095577178924 118.849…
ARF1 299.988012561563 1076.55964562452 212.576383032688 248.851862051367 634.739669699954 452.022651812173 462.379051866764 579.79436061731 574.710426479512 790.777439576313 743.770897629532 1010.65852587358 462.952775548962 503.086428540112 465.865642299073 679.544532063631 569.169974689421 551.470640712854 622.484108208823 587.036008289834 455.338591942666 415.788972943693 454.298047785418 421.…
ARF3 317.519777517363 278.700295394142 100.461954635238 76.5237660445502 480.680398466273 369.609054739344 369.72835065648 115.006958666043 171.679899331268 262.147975414003 215.640449990368 269.856628308022 186.376805883867 524.194039723078 825.807714143062 369.376462254749 520.077651623531 295.363560218991 438.356465030927 676.411260425675 379.371648063599 172.079790844477 177.783561398151 121.…
ARF4 3272.84267302143 363.001889271889 800.019943764089 457.974489093353 783.208887177216 729.345136889954 752.266878713274 1805.95076769642 1186.9112459213 2198.99291301874 2460.15093834325 1025.44447510601 310.941830384966 1278.83287271862 1259.07926034734 649.565492876713 853.776362670335 411.986931368597 742.604741620138 868.972914284982 657.08787125749 1778.62000683878 2633.28964373602 1361.…
ARF5 340.751717495598 292.175157526859 322.245483835863 60.6097380398883 930.926364516565 1121.85372175848 1039.30952461459 454.203031303532 214.995525009449 243.166360198114 417.519515373145 178.584538052007 288.122705994031 1213.08393614149 1120.69256916367 3001.11693355937 1786.84840637915 2002.78408612727 2229.45762036283 1700.00919401964 1024.65247934535 261.354962392507 367.403970791066 285…
ARF6 137.768577776533 37.4050924733428 623.539313955313 39.1071906216315 201.327180700253 216.118052918618 181.347210447181 117.756903589744 194.27486517582 130.191550800462 177.627308998878 509.843944303936 1010.18617533101 96.3252026812526 111.707746810268 89.1291187782538 153.985925518477 112.282646746626 89.3588297535106 122.925217165982 167.233355448081 137.812762622193 143.916837532678 160.…
ARFGAP1 54.8523076317048 138.90769001191 130.65760509815 36.9158977799216 195.542079606106 131.117230711396 131.148392455421 268.212929788819 351.414356730164 231.554831194873 213.054643894387 344.619879666503 48.2609925531915 152.119974155811 163.734386899095 186.221185204946 111.950307998977 241.000281739094 197.703473904929 129.180023326991 153.504327344309 57.7502633080123 88.0176739395363 51…
ARFGAP3 480.974157147056 363.419121987193 237.636068723001 236.092274809557 450.591189983104 190.516810637795 190.631332982218 848.259587496735 659.369973169162 432.378886284248 899.54202920428 101.498416999396 966.404626518829 277.954877401248 297.49737393113 306.295067091165 264.63691633909 218.027184476259 252.777117756614 319.166256443572 469.315215847114 411.376335030591 379.448559679019 339…
ARFGEF1 267.44451455131 196.594395101305 460.898225662283 123.025343216534 509.426692827641 708.117571735846 789.150399980898 444.135094672867 354.273995886064 187.182928986478 232.589981401228 1674.89519359051 145.647840858572 178.114163882163 183.022092971033 165.03892011615 339.546839797424 478.965188564358 138.44963199567 334.981164711388 915.938891273585 233.337544894768 259.709152804677 343…
ARFGEF2 19.9362112628462 16.0783032890209 297.818558588549 488.003286269974 75.3332473420601 137.147145369707 132.511571045281 119.375208698451 102.124335103996 126.724931395065 72.9854159554089 21.2089867923829 213.150256673539 82.3714040568778 78.1663648165047 61.2289546503172 63.7291623731828 90.5749703973249 73.4257566261667 56.4114666884182 47.5010033842989 97.5713177907416 74.1149112823022 …
ARFIP1 111.658858654044 183.907474012147 83.0934207985026 119.960098997229 225.813177201616 154.17559273272 115.960202607223 234.783835477829 235.903074179777 216.077752276844 249.746996907579 167.322617417027 387.907577288567 117.477628484199 111.081436990558 155.977417025271 150.091727155027 148.656650911958 139.208558403547 228.185620809033 225.283885776055 122.037791562898 141.977634278401 14…
ARFIP2 204.219621808834 244.781959632453 83.5271503879567 118.771022147634 130.00636594738 151.289218403065 176.653009901606 143.897364926615 136.602121388537 154.381253909614 150.506181835874 2103.97734321711 117.915737278949 165.475238192485 157.219577540195 195.401245802361 150.56329228841 160.608813190592 166.325227668297 143.695245642608 179.154107415806 178.015262149437 178.191169800167 156…
ARFRP1 76.4490186287483 38.7016813493992 438.379272985572 523.519664380753 95.5361605629332 124.0726923671 119.036240713801 97.9436967587683 103.997049434621 106.062427212295 88.5528270083818 54.0027060850438 37.3268193232494 94.0700475399717 97.9214237760414 84.6711325376099 93.173129724016 81.7659384654275 77.8925278439583 91.7520184252867 72.0381076360909 66.8956636196696 61.4936756318752 48.8…
ARG1 26.2056070123272 35.5935364977772 48.9670716219247 39.0299029463303 120.657185961378 421.501912722045 404.207672583026 29.7239404473831 42.8095728711818 39.9861376026966 41.6256384113199 131.677983344139 198.000328065417 52.4827996867224 53.0542700060531 475.279050298539 709.863001166129 729.459144125374 246.625455504189 65.2797582908267 128.150163030505 16.1275190015388 18.8908277673108 18.…
ARG2 24.2535266694934 27.7962832391515 68.8960064056482 1181.79138407467 58.9521143054077 124.443892957974 127.049664034636 105.450638307706 89.4502502372199 79.8290448641327 52.6699648644934 30.5977262366319 2575.99945053633 90.9815383568112 97.9324244694424 47.2872221013274 46.0073408130068 50.5259977457172 68.0131701800553 49.5337238637058 51.8808876925448 64.1532587259957 127.045826178376 57.…
ARHGAP1 1051.25617631264 684.172628855308 386.780481845545 272.015654081837 444.869713225949 452.71686625988 429.240245967429 260.740533011127 200.30998959519 561.126252340824 595.358060396152 889.482292542011 188.189376790098 554.524362432165 581.950096097364 475.098093634268 490.934760007567 390.633541306177 529.841848257121 597.607783013205 431.544911137766 492.199920568573 570.590132822969 53…
ARHGAP11A 92.5056625850906 19.4997360097118 9.57318397787949 49.2950910813937 24.4387302534066 24.7858046968923 25.0027327913239 43.5326791689124 41.6654643639254 32.9193329800527 27.5000965918256 8.19508315202614 40.3076530632615 27.8211983385084 23.6742474509799 28.4321310621855 22.7238746754727 23.556032021632 20.0103678091424 58.9031994738437 31.1544026732153 24.4670974645281 24.3461643138314…
ARHGAP12 132.163473960356 161.166999004772 254.297556863901 109.903706457232 249.116015973586 247.288557194647 260.714024296998 308.654763139901 269.001503025238 271.855879669489 348.000048942349 280.575821754723 145.158412264915 238.204710530409 223.229397899948 208.518770781009 233.587749474199 192.595146826136 173.816263120107 159.897094080835 229.182663592045 325.961136615637 248.217706926331…
ARHGAP15 39.6496661569822 29.8236604494448 48.5756935927086 31.2188284324354 584.63008399268 60.5002500056394 56.2428189709865 57.1586780929694 58.4589257779904 46.1243947348648 42.4843098429055 72.027981534194 473.336274817275 14.9458981939097 15.2280109331506 79.7324566452933 105.268900179282 97.2587904020206 103.929376418649 515.951395219907 632.162782773589 36.209163600251 38.096435061031 31.…
ARHGAP17 814.944899718515 357.235808569104 183.148445666177 111.513268790823 460.966413975076 223.614463534166 224.045877394633 648.156289659583 360.364719459486 329.667427583387 408.537187768498 406.647058301669 441.445648223192 194.650992103836 212.170773114627 357.091116877673 311.283341402692 282.524817301706 332.421527691549 421.763095710815 410.714343195983 298.328185633972 301.834317481447…
ARHGAP18 42.3278483237972 36.7877210731691 107.683132113365 58.5817597286914 90.5235782499939 186.700215207537 169.545973904761 84.5898529212961 86.4323510466822 94.7888936135697 90.0828335840354 2011.17244818931 64.6665854982726 68.1667137454827 68.1235509408094 99.7693955276128 87.1882947404485 117.807593655368 83.1015262082127 86.0727789349322 127.857121149197 66.1169736371351 65.0369830437752…
ARHGAP19 26.0431817963146 61.9745340082083 141.635437491145 25.3721782018081 259.3870457038 99.0487739338856 93.458918483261 136.195970064915 192.846177652884 70.1387368790921 110.895837439282 121.510854102186 25.5663291570753 88.2077595376561 75.125442614511 102.469643618257 150.022684853088 165.364737873199 153.941269697136 310.003257771002 348.106346325118 33.263329219749 41.9887557637257 58.2…
ARHGAP20 51.8952029233931 11.1718902414849 82.5743763223373 110.900231126069 32.7966884129969 28.3324768546861 27.3190244824834 26.1354636392003 24.6293180622999 46.696996979105 52.1049829882318 40.1003340972482 15.8608724704624 73.8029461674613 70.6425769314471 38.499142780916 48.0522064501001 37.6093346197546 39.741611851129 21.688854591755 21.3215060392553 37.2265079768931 26.1044888022223 35.…
ARHGAP21 95.9058764654574 278.468805399005 255.910221809982 468.114495740491 63.8679458145257 209.500946996617 197.290299974606 145.38757293397 147.082130577597 172.076786380716 305.666687121446 381.723964115603 593.954960525291 367.222571449566 375.554187581601 190.670251242346 156.614989001944 203.240543240879 115.570382602546 24.7375052066091 78.5302669375061 318.05210788712 294.564770007172 3…
ARHGAP22 2124.59859536855 101.944759475488 82.6336317216266 134.177067734365 58.5853025073127 145.405791294595 151.594739560027 162.916099655464 143.61910881686 772.915971878267 1546.06746805237 107.793509033413 111.280307135346 514.733270053292 540.466471238368 126.262188370294 121.962894287869 153.131213204466 119.840851198855 60.1103213484972 62.1526392921301 117.967441259738 181.066215751289 …
ARHGAP24 162.884811854451 25.5039269759517 22.3758836001126 21.9395736836839 70.5720508357692 54.0648770403556 45.0540900411121 41.2877867745177 74.8690269879718 129.567592869793 131.720584941491 97.8115898148302 120.484055487057 51.4370348799013 49.8049361128633 61.921101133322 69.7612758075083 69.99619294979 64.6877370349855 97.1075395774515 74.7374396936449 68.0121296334416 64.2838035055783 78…
ARHGAP25 17.6470688414662 13.1309831340357 39.2525052409206 164.763580259126 247.086771235339 62.1151631440116 62.2219850662442 60.5682054954412 64.2022925776088 53.7944665042566 61.8616961306336 152.204121433199 212.732540358484 25.5412201475279 24.3589615908097 66.7211928374318 66.1250409683356 66.1668012140265 70.2569215476641 483.758951664626 261.571499100951 24.1969250576696 25.9628631304414…
ARHGAP26 95.2104354417789 116.857453241955 119.537478064303 58.2395444373666 220.941162263552 76.1198169538179 76.1349994697857 84.3429901808871 103.145703840207 81.4247741670009 83.7593906771073 1836.84428383491 94.4128689106923 129.033632348343 127.219397085598 89.4477280456032 93.4596244434173 115.671149164339 115.360370460388 158.409189288427 300.572685572977 77.8801894679315 63.9576247831826…
ARHGAP27 128.800932653885 57.3877982923004 62.4697358204055 41.5614290597985 499.237835457988 190.592109369613 193.677096987959 63.3588735245657 64.6069771794471 63.6188780002708 60.8811828800778 272.033245316314 223.815476021386 71.6129216431716 64.4548962770399 168.573334734144 135.314263921037 123.833068337644 118.608207805475 431.880101395818 441.086066270642 47.3186069997191 56.4613273651956…
ARHGAP28 327.450126807608 36.5660329535692 6.44753776156619 20.8789905742143 21.8224984718258 19.2404829684915 19.0694345415968 35.006264754187 25.8374070975972 30.9470220762015 25.0794838121521 45.3241604594204 9.8014963650113 25.3375181119958 22.8581650418595 26.7155993521118 28.2196684041713 30.0161745689301 27.6986968565681 20.0644475026392 16.8565256005509 33.4882237473368 34.1235433054465 3…
ARHGAP29 370.221073687422 76.3769852620806 13.5454215029331 337.635733963274 29.8828056837013 26.6633993350792 26.6764305451205 31.1501539451499 19.9477907633835 18.6655325517493 42.3980319310077 12.1348342882121 13.3441645033705 56.1045893974411 39.7674952152824 36.8194331947064 24.0272110788666 40.6154461562571 29.4642842167487 27.4391040056242 20.4016320351268 64.3311979545604 34.2432514402887…
ARHGAP30 123.420264339864 54.3654801953148 87.9980776664849 27.4512330506526 1196.48490706174 104.418419476666 94.884872789229 85.2156926819764 67.5319170466695 122.321782923019 126.61038667162 189.594029868084 377.475328513217 33.4493167004328 34.167716691121 130.578767065322 137.990522746451 126.543695145946 123.4525943967 1575.14344469728 1171.70412137503 48.9983298778797 59.3804399349079 43.5…
ARHGAP4 359.727706834722 403.207166060445 592.592467573468 358.39304029733 3687.71548747288 246.885239604969 236.88647895319 1205.2175525415 778.834123113415 199.907609393299 250.471480805489 545.453635720965 283.169617233715 153.253584655233 143.758361022772 407.042361943269 420.579973596529 663.030699227968 412.648742179287 3575.82200933388 2756.98793312937 270.387223752843 306.527958887217 234…
ARHGAP5 25.02650511542 301.814637170712 28.6750227842306 371.361303407334 76.1010863036196 87.0881936190669 80.6519994234391 58.7260506422031 48.8743134749281 54.0766200225693 70.1494424498113 23.4087973984603 578.334990364265 109.123858292516 106.421070426605 115.204849764159 97.1889055097988 77.311416763126 124.752289504149 177.678399379702 86.8485461995219 81.3169456164127 109.905558322111 83.…
ARHGAP6 10.7220362959123 5.37222134884663 33.288301796214 42.5623957193043 43.6181150579406 25.1869626640885 31.7208460603772 55.8382684340068 52.5630796830345 58.6727628557746 45.521986884733 33.9868350532071 263.905716088681 25.4836705982013 23.3247643705554 35.3106121503139 39.322155940887 39.5758338007384 35.9447439942627 79.1982640242834 34.5834040460225 28.6562232094043 21.4465391262791 25.…
ARHGAP8 22.0798836879897 269.369222272065 18.7661967784515 40.7895652006145 20.8132321973161 17.0766498092583 18.9874505303346 16.4391906879901 17.8466636593994 16.8779071781563 15.7497219547987 19.3887691406162 13.3247464450953 26.0512666091956 27.2462847283131 15.5956108709644 15.1818207412503 15.5424402743452 19.4817069152506 13.7901077401325 17.5533306912401 17.5103786929725 17.8703293114769 …
ARHGAP9 168.904397291634 573.931851216176 110.438126182082 124.16260143462 22366.2824710651 255.439300557946 192.000567649624 193.033373874222 204.494928645559 163.263544737956 179.875076998151 2115.85250308946 2288.65483349335 171.857762470034 176.86126646889 217.697364469553 357.34539171859 434.608999418289 253.71632099198 30977.0675396228 14236.4150664021 138.884952418838 257.254267627002 139.…
ARHGDIA 418.037434557421 96.4872136064532 396.385378707618 39.6972884962594 397.846668542184 966.849626537531 774.874007444261 418.62489767438 259.850842080335 770.835130348512 670.990096694236 154.52623648914 39.313627099112 259.331331949541 298.377076723255 527.378709456895 395.717055419948 453.501065957296 529.401708143211 516.246243230525 265.321125426498 129.409633400472 324.529668795319 71.…
ARHGDIG 1915.43092969135 91.1170096457248 25.8338802945424 269.14897882008 14.5228307820851 17.1743105167769 17.1804268918315 20.1380427096706 14.8613404949077 15.7622721580022 13.2945131952429 23.844369718808 25.5535937153313 377.328864994478 341.353754027929 14.7272862441337 15.1646147523279 12.5501009332367 16.3788181074959 18.7344993681906 14.759656738951 42.4893434206937 27.7828248606646 19.…
ARHGEF1 66.7013755764572 262.985740706562 141.544507987583 59.8681813268534 471.087813515523 88.9600027023184 97.5554507350195 147.814282873155 131.690574327163 114.758348031307 101.379001112624 271.647388203133 46.4518391357401 60.8342263914732 60.4715747795318 164.55338483704 96.0771212593711 170.099349889518 97.267456879428 332.06957779098 209.110930240962 65.8489038835817 63.0677442523755 65.…
ARHGEF10 1062.69309109322 22.12386902999 1070.28599276242 20.1089169521567 28.9771473051303 132.766797921077 139.449361148142 112.220025043787 105.901980491698 136.464595285845 130.07372766373 48.9509803174494 34.2133786993993 141.633419411009 136.344234407765 161.921845848495 142.588057054116 187.184684036215 126.022060237103 23.3350601012517 28.8563444227833 130.495192984558 126.498740499126 12…
ARHGEF10L 207.753860179819 714.822811362744 168.232897228569 343.881509879166 374.920085911171 349.158235633885 323.277644772178 232.603287591364 220.221352765436 275.909427944495 262.885604048338 222.104267437048 190.462443158018 591.794584201628 630.447950922782 479.080236329494 290.630472969294 290.742189257223 381.393062109436 303.0869450899 394.422458389097 628.930751726451 683.707727109403 …
ARHGEF11 77.1614082557503 53.4713661521183 21.3659188017362 22.7818336260876 165.43830756853 46.1024115847678 60.6203036537784 60.6460824331325 45.3481522084586 75.0837459202127 67.4670846129298 26.5225242717536 203.836560326161 119.509422566442 120.424225307493 76.1255645326262 90.5985261861026 72.4771100330072 76.3783589436398 296.588085182901 82.5891952744016 42.9235978674841 57.4719129688642 …
ARHGEF12 258.326256370785 843.217195080758 56.4703661923216 43.5933698969647 202.193290512031 88.7585801604512 79.1474355473578 110.281408668971 120.774651702038 51.1725795726275 71.8925727359917 194.385896936568 54.0018852666541 165.664294266156 192.027293715882 75.7459680884566 82.7927654943288 97.7908706271803 61.7546426352206 17.4461381869371 60.161086323526 122.062921229475 157.178650165933 …
ARHGEF15 151.246232227393 890.711142240499 232.389415152955 2825.92333848478 113.507831585651 87.618154470329 47.4541374374976 43.774922080187 34.3650078955354 57.7735055767094 49.374030693538 213.361797549988 229.702731069157 46.1981912572642 36.1353139017301 149.627557478453 65.6219172041588 95.0714980972392 69.2552278070725 36.9137101402475 63.1956538360863 280.588224606828 101.015032083209 13…
ARHGEF16 29.8445770538749 138.668815476285 62.7769067484667 275.536868404446 27.7497051251071 1123.15216184181 1141.69613523616 233.248966517483 243.459097916562 40.797471093214 40.7124856901688 66.5231322149052 69.9585943342529 68.2877047429892 71.8937548785287 211.269850745978 202.492561621899 252.727524182134 275.676264781764 58.1260237134492 42.3944346270693 35.3399322438611 47.0492683426631 …
ARHGEF17 833.459367059314 93.2476988323649 63.0857199079328 137.064391468212 33.8935108000279 38.9451251692752 39.5161326223348 63.1685033155681 57.5346983288043 99.0620680611093 79.9182654263634 69.8412775914476 72.0299602393347 211.257303253233 210.630844665029 68.4304374688461 59.0060924670079 58.7741075368468 86.5030684461387 40.1415341281656 26.4344873260551 198.599973268909 217.664967498005…
ARHGEF18 491.374218046038 840.415284237294 408.985716955435 387.747527610481 2652.78394688999 1248.81255974746 1272.41637352959 670.675989621689 944.452587722003 867.634849684084 1007.50991822579 1350.76174390656 225.659528628841 1064.81576112912 1056.28379377174 1474.54508129938 1177.5691868761 1129.59876336417 1130.7069860851 2972.85540024664 2652.78394688999 218.648348301363 335.883248192144 2…
ARHGEF19 879.081035538061 26.4697839967949 341.921513944225 257.990494202902 113.323352389412 186.013224255332 197.240009553312 200.411210757017 199.694454956734 179.767118923993 130.703228479057 30.3352501179921 62.0584037079112 44.4531254093732 57.079194297585 183.009277845826 197.94698792505 221.877525235802 247.3609736342 95.4020896617604 165.1150347657 61.8660704862405 112.673242340469 81.50…
ARHGEF2 113.563809434754 137.933902340616 92.8239403282697 102.429348240554 1346.86050708404 671.419434811043 666.611049438649 907.586545980812 871.955802952479 992.42450629357 695.473974799874 69.2375679547256 197.294951067035 1634.6100959077 1640.00523875472 433.737467422506 448.592296679499 528.418436808372 515.008835949766 2058.04593571583 1271.25627034919 182.992344399823 196.663436933876 24…
ARHGEF3 40.4444708274458 45.3175635770506 1084.56697217907 53.2733206692991 1046.4710193955 275.827041419628 286.16521547263 199.798293934491 88.8540771853573 242.226554751839 389.587620086501 318.799458071524 41.6610844807537 559.237769855712 586.166667564126 315.15797136243 359.409792687692 451.972209847769 239.437229841015 563.34323558404 1388.93453996668 156.262079619803 108.899446021462 103.…
ARHGEF4 158.838899455537 81.9295981858182 36.4381809326561 169.044264435106 22.0910071766823 304.03507986766 274.891330397269 21.3897203799154 23.0203323310806 50.5098176109691 43.3947197261703 40.637977398857 42.9516588755729 292.545253919445 318.410486180903 324.564112573942 124.98694190252 351.281344767688 136.952728515799 20.2262058381271 17.1587541750941 23.7085935340106 21.728924143316 21.5…
ARHGEF5 24.0533024181114 53.2762789090481 37.661046504803 79.0076876156625 41.8682721662295 266.275987926055 272.139644850241 37.7070288917913 50.4857478186598 75.9529238509237 64.4765765335094 44.6673913199796 31.87062112297 33.5158733104934 35.0194098927969 358.729823550286 370.365484096941 228.743101511714 261.152138568139 37.1400429359426 36.2392312551432 29.447973089316 23.7352897343178 30.1…
ARHGEF6 687.0515685632 28.0375179521101 104.6286558208 27.390513539258 231.543568278249 29.451963221839 30.2675180514178 52.7011076593998 34.0262021554151 50.5991659140102 41.0383866476554 107.234122155111 22.8223217130836 69.5483321907878 60.7550400347854 76.5228670259963 95.3055835121157 94.1924958318297 89.3484209574116 192.618445952514 322.383470896875 107.148569923246 87.6155777335147 111.45…
ARHGEF7 192.856309020912 18.4255685910605 51.9656028030573 7.44330117027076 119.074912905041 23.9186171454814 36.2654968024079 506.214149843737 312.019725335255 704.584206516827 290.827331181999 34.1145226114437 132.438245325196 227.097300227991 243.52602732379 50.9372574689828 68.1659441856549 61.0946194755734 54.7119818344373 55.9755407606445 78.8599738152484 71.304319205002 72.073173393946 81.…
ARHGEF9 77.137766545542 198.98236143374 14.2797777763225 461.763269693429 57.3853906431715 73.0142068006582 52.4267988511226 65.3919249358897 74.8883101081526 62.4861006766408 69.015687190725 8.38882687294316 24.5294243329774 156.781856664251 171.389587576163 104.964059046458 78.5222990137522 90.5889671979777 119.922498293041 117.020082626647 73.7803061626429 68.1793699811508 52.0506142854356 77.…
ARID1A 122.57170131657 49.1990580351641 47.1426839772937 50.7376083034099 208.257562809877 74.8247757339218 75.301434067632 183.679378673891 175.912784734794 120.201747369362 165.873787187741 31.2758141722611 273.92576172157 143.112230255877 149.372277534531 96.5838899052056 118.345152779685 114.408894125009 119.078846866049 238.412428534295 175.454901427796 102.01297997156 109.658533563165 114.4…
ARID1B 141.898603716859 816.00372238388 89.6027337245469 1425.10097632824 144.37710100603 140.544474663034 125.633693110554 152.044250762254 138.391217201194 127.156151375399 154.3887629155 106.834941309439 92.8035078908693 103.669599918147 124.238733200316 152.372262771846 162.364536764484 143.458098465815 161.408145013033 161.542227031024 165.660197704085 164.927837133133 149.14964974621 144.17…
ARID2 27.8473963714324 13.9451254742072 44.075824905317 25.6004731616557 83.2384368568197 107.073934176813 103.846426176161 57.3936888534945 81.8968883954956 42.3507950872569 53.0085161712554 155.284841596976 35.4439539060658 41.4797543515747 40.0841776772533 86.0833097351219 93.9764623997736 89.5805604324285 63.8749530302538 91.4473978108095 117.989134421595 54.0203324502969 52.0791460265324 36.…
ARID3A 38.4188720347097 247.407095212191 51.4461962756827 63.3820162900429 617.433955852361 277.015775429008 280.955241714562 216.417312534196 282.946218015533 184.228399931357 202.230783704232 162.474219651372 396.233353468211 113.70898252268 106.366868458926 215.112151818513 187.360512928102 196.502412598689 278.964555462659 1153.49083753417 853.388981935426 68.0491344541926 89.1756822413334 84…
ARID4A 23.626564970828 22.7494556615073 20.5796258390377 21.2508871643336 101.519877892089 80.7619116337341 73.0281249479763 90.0200876499679 72.2124013739719 58.5899438553824 68.3066725771237 116.907735109002 217.131017458893 53.6009535828488 60.7985011299638 52.6003166264593 52.7884345788035 59.3707584059191 46.9195330881289 88.4295602949633 188.645860646234 54.6521516342211 61.4281027564201 61…
ARID4B 174.030760082956 117.757746372827 89.3536105759435 96.3900101253433 391.623228844352 155.38280385799 108.846341513967 192.435967826862 153.581983667386 107.051852406218 149.666790445485 93.4938081925422 802.365402456126 101.893345240256 101.054261233393 127.790914319173 116.590629532724 152.396043261632 111.421085833206 144.703095193348 802.194057043836 122.031969302314 138.364905376259 14…
ARID5A 112.573531518143 914.394112587085 133.439165010898 68.4025867753286 364.379960632142 197.346264147996 195.428346435527 250.726521425205 214.859181691978 238.603820061581 181.234708238957 51.7997636385898 64.448878016032 134.390477883074 137.077528495812 257.570758709702 232.04464097255 238.013562599627 276.985009840628 527.999056967602 298.29732180345 125.052292326937 121.272629115556 132.…
ARID5B 972.907616664013 73.3285882019903 422.75047682404 103.791103873215 171.193763932546 227.679987137844 221.048552453761 199.083942160281 108.453840270434 281.473974200011 233.375635244059 63.3900698494893 85.2525608107242 228.999203391586 224.499346068093 279.339478531735 313.094911985772 341.802745824775 231.117959404165 62.8803745132118 169.880323219091 375.40430081737 252.768712312563 321…
ARIH1 62.838002030754 47.0596314356448 136.060430387481 48.5872849523141 116.132470710415 150.615624774393 150.550737609553 180.519362298588 166.675908508252 166.313223493496 154.886311996854 197.285967067264 49.3053660239728 93.5791944822427 98.0321413577967 95.9703466614113 128.650041935538 104.616183249588 87.5078924751645 89.2274664081105 105.594695458254 163.295360809114 134.960632066408 139…
ARIH2 332.639877598357 378.335165508626 787.141814540315 465.340188605258 290.746301364634 220.580320428847 225.465214612404 531.532042099252 449.499851020898 365.716463130817 335.154812222489 1803.04202770953 188.803005943917 601.407743022854 641.339725024444 267.113143678324 221.884753919083 276.962041467409 258.227058349108 355.316153504427 371.628051608032 773.619836137604 604.483226987285 97…
ARL1 170.424422142763 130.030771094966 1614.89730832111 238.59689785128 152.724722129942 316.327117795426 306.207914437541 282.568757083326 269.013343454283 317.5681834148 413.061155279817 569.774359320192 231.745879781121 485.83680320584 513.381598300218 361.005261073522 346.3776397552 309.485816780855 268.822840072666 70.9235759754226 173.881099846284 645.934639579941 580.623857726306 674.04011…
ARL10 64.5284801814622 48.0977457100293 11.0978505861519 169.80616962003 24.9903034967198 86.5994129443343 61.4716617796472 63.6008603559291 34.7164150328691 32.9431642532486 19.7113165856667 11.73659624373 12.8381652495047 25.0274179610118 48.9817930635612 20.8498526569632 23.5135994336594 17.1092685587722 18.7841431947233 34.8048018436726 22.6311207577535 14.6700875032416 9.19915814609005 19.07…
ARL11 24.1327569839525 59.9478217881123 18.1013053274175 18.3252012032389 50.6324879791792 50.802258919491 51.0983877871234 53.1457999189239 60.7896008446742 50.2562318476419 59.3141883137926 16.0970710892884 545.25897741456 17.0910636037189 19.0358256323889 58.0676084332587 41.5688829882511 52.1978355284347 58.8358919209109 70.6521142629769 76.7066031688704 18.4764274660434 18.9465723579732 15.5…
ARL13B 104.077829484171 439.521359292543 40.6164806572018 62.9030077567542 73.6402415351321 145.664559886956 97.3410341244656 60.5171767852224 92.2257246888795 69.023121846983 64.0261043327429 73.6048693730765 34.1290562396449 55.5111361004822 50.2481318438795 81.2336819061597 55.5806275880217 69.336895066203 58.2009522252724 116.011511198154 82.5602200193134 59.9075659378905 84.1408615878126 84.…
ARL14 2.87669558418333 33.4590974285407 8.50003739104594 111.781030057793 15.9382263289084 15.9453449083962 15.9527511628125 21.8322015192659 26.5100130069758 17.304548229947 11.1543566194626 9.80406344591222 10.7304210455995 8.00396781566134 15.364320964596 10.8341287997746 12.2731641752397 18.4549206352213 14.0295699020356 31.6979214016937 6.28627695763932 14.2004582638481 16.8565271568446 15.5…
ARL15 15.9506256807197 133.625991389373 24.0835183815053 23.226825700492 25.9312221961986 29.8739014599208 31.4237105208976 23.0419549875948 26.0367349157627 17.7605040301007 20.0103585874009 96.6527200398999 93.6419104143496 28.1353820063536 28.4999368525256 33.5727045111429 32.7216286453003 36.2255217154566 31.1865941642882 26.0651447000177 24.7363656971767 38.7156515965185 41.8137728254441 57.…
ARL16 3442.82805126995 543.164253584995 463.924478302683 429.828111630079 579.82375874258 531.663525808991 505.571511455865 219.611617453024 232.032198179039 143.53219413852 256.489257252172 533.654362812158 459.496078309639 1438.01884356612 1336.19674034783 243.961282909155 230.091081491097 681.33359158947 470.502737328408 603.282961842853 600.947868974079 1162.48415136593 1162.48415136593 1885.…
ARL2 5802.23699361216 163.422194723133 853.47898154309 234.388783068302 112.139287277166 565.305208840293 575.651739912489 396.759025564105 382.685030820764 668.717061326071 632.562406453401 183.308996639953 154.341339746762 733.335690124806 698.888740535663 710.031277847792 604.464913907525 470.415369044272 660.836710567677 290.280801984104 171.402387772915 729.326231316495 437.755953113539 652.…
ARL2BP 2648.28018677085 369.530659667104 757.342363037874 446.501415934629 404.674460718459 482.188061957531 440.797775908573 466.019329580937 479.374916460165 644.970725579501 1062.97619476706 1300.62623776281 1020.83640998437 977.397282752797 1012.64180767836 481.956482711291 548.714788046099 399.014659431883 449.240253577111 372.68474206373 479.044509412957 1418.62731743144 1468.06765621294 12…
ARL3 3633.9056858157 72.7077701544119 70.9234790770767 81.5530254146244 164.698416859936 206.173481769935 179.697506519285 490.911605549408 335.680299622169 476.222647613753 402.178349380626 144.073221162798 150.154548645103 739.349276767717 850.336296177771 337.204210452712 285.177107129435 201.70884982062 248.174301757221 152.269722454521 96.478706653211 170.099897286079 200.965401635239 220.47…
ARL4A 47.3957120520752 362.817177278166 47.556392806785 1433.10581827139 228.527212089998 96.567135118876 119.636205587416 60.5600415842885 70.7860795287479 35.4992017446487 65.7502190742979 68.039411140188 29.3139210473628 61.4153543008279 58.1045578014268 95.3589090306351 89.5028482612899 87.2980469052322 93.3757492330549 85.0224658633199 152.494820789137 100.291723265377 137.04329675772 86.934…
ARL4C 608.144273255134 35.9495362680414 1742.91191191309 850.717117683532 564.91725229146 324.55449769822 328.762694189726 350.881919706647 197.318026089157 274.250900251689 341.178668189639 240.548416336719 44.0258168997096 179.86906727408 172.582559674379 166.404571527611 252.999605710718 291.333376793083 197.004284058726 611.598554741816 837.217552667759 80.97224892152 92.4556415957824 64.2434…
ARL4D 199.620262073147 62.8621392666448 522.687300681588 76.1394929440338 120.378476348895 244.694641511848 244.925729489939 101.507953968776 81.5746442942075 98.1217217237327 120.678869469018 30.6230183967212 58.6818075589144 101.076705426479 111.101629398884 105.775092771911 78.7494682175889 93.2512886455033 121.10730583594 63.9723338982158 80.8137576099282 195.166550341517 111.419110757592 192…
ARL5A 150.633160397529 143.197330058158 653.589194292259 199.904693300515 185.957059674859 295.591873567559 331.15801503207 245.299774249677 237.742875969619 235.589843833364 241.920173555819 682.536078891731 1024.42691882929 188.747956297371 211.267729494727 203.017367163471 268.845518216919 417.977750198037 208.756445780352 190.304908549735 271.774107992711 876.428793633309 737.953012903481 107…
ARL5B 12.4065414194277 12.7903690002191 16.6883811909743 11.812717282567 44.6491557206168 62.4558278300825 54.5624350233434 42.6540159358951 54.9188241289493 37.4545006343368 34.0788918522754 44.0060238782594 36.6504797410763 27.9146962280696 31.0668625749846 35.2766924334027 32.7144745199407 38.3071615512782 29.1374309354391 32.1921080499261 44.2771442700913 41.8783043259403 33.9129879193467 29.…
ARL6 25.4376466545194 136.031056712279 64.0911723484143 30.127928463581 11.9176260686589 17.8231498825779 17.9460650711249 10.8635668247088 13.4323170791325 11.7650895623527 12.2251260991967 21.8330922840245 20.9853616864776 25.5426178870432 29.2008085626946 11.771697154896 12.3268554337775 11.6861695841544 11.8817347297966 11.3960935910069 13.9310126805407 16.6862067483457 13.6920714457021 16.24…
ARL6IP4 2329.13952061872 377.6207908814 1325.08364805774 209.841074429575 943.807590478926 631.400642738355 547.414408030693 967.807866036519 780.80891074995 1022.57923983346 972.358138579019 704.489102663291 820.016971148542 1192.94625009925 1083.14027051284 959.868512896399 735.780258418317 1112.96581486662 939.822940718483 1315.37389045597 819.857153952564 797.407884785061 693.699646079957 969…
ARL6IP5 6360.7270300474 368.463642707531 921.143391229342 390.530559242455 892.935896777233 547.185947637356 552.225574200906 706.195860064628 366.218550610677 1093.57679706425 1447.29321960785 817.657984512018 2182.24513070852 951.140434083154 1046.27585315705 791.225100969087 1039.78733063669 963.951538316213 630.40033032756 862.73260904684 1819.81686320459 1962.90914930081 1955.69072819437 195…
ARL6IP6 184.652423676277 564.715884439006 245.975656830734 45.1395825681537 309.31832048498 99.8316078974112 99.1175306303617 542.197305986098 362.539467077981 228.15078641941 287.597124063522 178.056897024236 153.005868508786 117.336478290083 124.076454150064 166.167462542873 173.193863947132 141.542912461103 157.190075411586 309.149409474691 277.336889801744 125.177573221662 129.374178614741 13…
ARL8A 44.4990435528929 72.008978470909 34.9861938341903 143.193121445421 162.724006233076 113.650560736098 146.510999354946 180.015090763512 123.065500638782 164.838995993718 161.922338598935 41.3678186137753 483.194208548999 91.0411616476773 88.175639172711 122.096046226876 160.624177422824 127.966922563829 150.826784371162 152.925052957081 130.936770835865 85.8602042256822 67.4476048320823 93.5…
ARL8B 242.596560553006 202.675267815262 378.828720730413 208.866476106105 228.969020985334 567.191386106628 547.673219440901 242.602590368026 166.466287053408 213.743597442207 269.935245847629 432.955575272051 774.315404870454 739.650846629661 834.762697644885 247.928020452097 322.457527094991 362.119690881762 250.996367670851 228.735955818643 292.76584467457 638.32660702489 763.941889199913 730.…
ARMC1 466.883315410735 169.300705412443 957.546673585382 168.253549753794 171.180791576123 275.493805400781 259.033567997929 248.612875553071 326.967287704091 142.768550381077 230.902223689233 395.670677578283 165.546788935803 279.158579115819 285.885753540833 128.273004645041 124.054032533773 237.240465616425 139.333402812026 157.108911633284 234.764298084262 399.327786467854 418.74105532707 495…
ARMC2 13.6809236272356 141.08338280199 60.6459476780403 30.1161052573268 37.0981041561241 34.397540916687 35.774742466083 31.888778126769 31.7926719512435 41.7440869846133 39.2787351873922 268.796700443507 14.4245053737595 37.6553887998768 40.8390536904777 35.7100576208659 25.0078874716133 25.1423290680909 30.3014393174369 60.8942999508126 40.1013585508179 43.9805150170935 34.4866042568402 32.240…
ARMC3 16.1158355859951 34.2319100271211 6.86920624321729 136.08777934156 35.7265828220715 12.2527760493295 12.2583365952487 21.0978342752036 13.3167241962274 25.3546921093499 14.1918024385544 6.20238336925331 6.77438232537481 20.3957634269827 18.4030299011575 12.7464526654622 13.1664076994109 9.43698996219496 10.9023909662501 10.5841825352157 31.4952258875459 13.2457588834785 8.27237519260681 14.…
ARMC4 200.576095714446 155.343096700797 61.9460959956362 342.561127917783 18.4986669373329 26.2920923191953 26.2996988989208 24.506540524027 38.0275050219075 52.4376493753428 42.1530528234261 64.1579116569535 67.8696510611429 49.2839416804437 36.8991105426685 36.1212789415133 23.6014257663232 26.7836740476147 22.6224149917231 25.5110028014332 19.2058156749306 43.5583814357592 43.2811922386991 59.…
ARMC5 450.429720649337 117.154217854079 2519.40590821913 979.69060987407 199.691656089849 220.743240776192 222.545159581142 136.326380451617 161.90121103108 273.630614166718 236.944650801154 167.114448155984 109.012768912364 268.83828278798 258.873107669363 229.317361524411 203.560237897385 288.589019383563 208.940546658672 116.114877600119 165.162099132917 194.392813036718 185.451698960313 146.5…
ARMC6 191.482478629205 285.138031943957 766.800554343893 537.346321703196 435.335695616319 315.727499933164 334.255024826496 356.014215636832 622.262830223005 579.043515041707 512.833845371954 22406.0384140758 231.941535500253 287.107148015502 276.1509198306 282.471956417159 276.5785932196 285.58141919589 365.295464014584 1180.69427529329 245.499128134525 369.489247184907 466.748083423057 265.334…
ARMC7 107.819825545322 75.3847218786228 172.534639814499 76.4718994688662 275.359354263542 203.030243388111 202.861728110683 169.992615103603 92.3079909442311 147.195045102715 131.703400550104 98.7517217304677 617.747083867418 159.183358153512 170.81187420037 241.133658027632 221.051727133846 297.893044545564 229.270919985635 285.641680857152 294.537573130552 67.530676546602 102.857626282698 95.2…
ARMC8 58.580266104029 35.0577219901242 61.6089128122531 60.1208315719497 207.450835884476 103.155639266223 88.4487001593837 163.604396725724 172.445094741438 88.8478590539019 125.48882425853 161.156815384027 49.8734764330963 119.790724153868 113.62051062157 93.0688308670162 94.1429290366334 86.9414725474121 83.1053866730375 132.075217639117 154.411537774537 102.896149528926 132.705450327574 106.9…
ARMC9 74.1930374179321 34.6761519044849 19.2146140443412 8371.0194426301 26.4689813557939 21.1063641378482 51.3256325278111 48.2649130978932 61.9329155828343 231.364235562165 59.6614681279415 39.424979534843 17.8269390798956 95.9160905487862 96.6034535932774 33.6409277776845 26.6729977002969 34.3981592789954 46.7840163747931 42.016625384261 35.900411182511 75.2283467126868 168.977158916167 90.723…
ARMCX1 2180.10677622816 351.655150010183 84.3773074378044 96.6143342729839 92.1373532827813 172.39320101383 176.663168398781 228.822066097751 199.705297320983 209.784631712334 281.973963899753 260.544385945909 107.583528259738 565.333380927878 550.74847772973 177.642765107256 184.181444975152 104.694121066863 126.912969515858 92.3169927848786 101.951521276041 834.301075080747 515.706850792504 904…
ARMCX2 9471.56465736323 115.910588483161 107.131310125243 114.11388217549 64.7114408957261 196.760352887216 192.52779638891 411.012045303905 370.307652558442 875.502865264751 544.305622944088 146.689110729827 193.909492775027 733.434435724988 713.823928356028 132.696910961531 183.543115926804 133.262615906169 146.843335542239 49.2335722289397 63.9001105505385 836.904398673498 566.070349345292 630…
ARMCX3 100.899555468012 82.0966231210066 78.7621833679444 76.054674117414 128.249412653011 80.5846181845478 91.4201147577053 159.831203065471 138.092704781066 176.87902272641 201.476837378455 429.883468548257 525.714961643686 215.951124752203 214.635532208878 80.0916726134284 89.7452279918436 64.4019704905905 70.4484563721251 93.5657589921901 128.200528371062 387.80432315634 297.418897057364 380.…
ARMCX5 120.752856234975 279.28904123721 99.9086539812358 92.895359812952 158.686084994111 213.872815749877 213.872815749877 142.733775194069 156.924232444511 144.674919393514 160.426583026724 3010.85249744235 117.895762045529 149.044930543755 129.996087067587 167.556781263483 175.988244137367 151.129874264919 120.717193220313 97.1145663537573 132.861154182731 125.614881192748 124.899638382871 106…
ARMCX6 662.65015827372 149.225907632292 390.520884780746 138.577852800624 427.882645390611 225.155661735573 246.105807242609 520.511165565396 420.254473208279 473.197734027129 606.467428435747 998.055294786165 82.152068496447 282.04878185491 272.743268506151 338.4985910927 335.351800695987 233.212524562435 359.387681967213 300.199101108968 397.17328373913 502.010888268379 540.865934342339 422.132…
ARNT 38.7535927438866 26.9736668090958 39.8388425457089 97.296546033906 117.034451949417 120.175124913108 89.9938617896407 82.5427921900186 101.799946771564 119.949998720351 77.8958646783502 712.870457343628 194.699734598537 76.8118161367199 88.2179138807168 116.127989572337 107.340119083332 180.098913136332 141.584814773469 108.396025934945 129.492538708772 81.0362594637996 81.7278949910531 112.…
ARNT2 1306.68103665318 51.2161901541004 155.193759681897 51.4362380112874 53.6283138765548 65.7526365250899 52.6766956183295 167.945795755294 140.652658647457 209.344757564165 76.1273250962959 62.5101847499942 86.7661452503846 2032.93681643905 2006.17002914265 98.5862349865449 90.1277490560876 81.346191634372 89.3529797202888 48.6483721381391 45.8952822054973 177.445576195244 185.676378335574 230…
ARNTL 791.610343755771 60.4511545630134 130.442645666089 81.746210803383 376.008409584833 100.969662978084 153.280548345518 148.297708401053 324.443754309064 259.717192332708 153.231894756361 47.636866442928 3263.23271996955 227.340677919893 203.501150992439 104.081960367924 165.418733995013 128.274712849945 159.541399684323 284.874857736849 358.882404431681 110.516201233472 78.6543261119519 60.1…
ARNTL2 28.0048723640511 68.248404831235 20.9473585386916 235.600778454884 19.1760714686492 101.871640895111 44.426788418023 33.7768067605736 17.9468506652234 30.8121711346735 20.8646369458981 31.7318998188852 35.1712242271791 18.8393331294759 24.700847486669 35.3064343222107 12.7202935638525 40.6668511928922 20.389229922793 18.7940893276506 18.6279962732198 22.9717318046747 62.0421781675073 33.56…
ARPC1A 698.345130864936 424.801720669477 1256.66457912587 340.469491598063 285.232706570927 1382.22909255918 1348.22700093253 809.335760047485 919.235863708077 779.645919757829 1601.59941947434 413.044062177484 1731.75346283924 1260.59249904434 1149.87810430613 546.287452359429 594.827736025736 391.728547626881 728.932366039995 225.979853482245 398.838266774114 1370.47242469426 1337.72855244435 1…
ARPC1B 264.757359166071 252.48273586252 767.830568093029 88.9633514756694 11724.8426927971 561.59045672055 506.245768931565 1091.94143499779 1441.32779781531 1381.09152056433 5511.04100013523 94.024652224884 90.6030920891331 275.144947485818 323.883866552045 917.131180115526 713.062613290541 406.987596443588 753.635673454522 22814.3808134738 16363.6427370424 595.090888108094 905.10587819398 369.4…
ARPC2 1652.4021867784 638.95230847715 877.506357115694 829.378384004757 3003.79370905395 1055.44780324383 1134.34135576828 5032.47526142137 4532.41569314745 5100.27017386881 5741.67814017264 1652.73834789427 1500.91287952835 1759.65886917204 1648.1321605758 1871.32571451469 2180.00586515773 2250.26057528723 1882.36554137579 5902.85153108958 3297.68197423618 1245.54621948289 1414.77235364225 1525.…
ARPC3 3289.18834539565 1570.28930391738 2740.93962846939 1268.42846564292 6354.6083725235 2727.81133729896 2905.18798576976 4911.68645843699 4522.0080260607 2444.61024935608 4904.63687124479 4255.5781010306 4787.39559605946 2235.98800409192 2340.79524688632 2477.97347332708 3020.8111201599 1816.68208682648 1700.80753290797 3903.06219351659 7750.87491871468 2176.8357939805 3802.44782742827 2099.28…
ARPC4 30.4036042102781 217.987520211787 85.6226750715107 35.4531181611388 500.448292737715 100.150902205895 105.551722532087 469.328066414604 285.721959068649 178.160490116865 336.438713419593 104.441533707921 191.084003015625 253.053524227379 242.031752594945 236.210556592788 259.191104149539 225.595969541198 260.509600902204 1032.59163348154 292.607500392556 130.30085537765 153.866561064757 69.…
ARPC5 1916.30322682197 372.433689651848 1032.26188268053 397.11900713441 3885.88901105107 2569.67594786378 2957.61915649047 1208.10601930687 936.737778172354 1193.75361272715 2027.7891163014 3324.61397895922 5309.25286058661 1662.79279745805 1529.52161654629 2238.88652902349 2999.80736553331 2564.65464152446 2249.32411518502 5779.03429545413 4822.91579723884 1160.24818767833 2357.96163815288 1258…
ARPC5L 775.597372118799 249.921915951884 3580.80587819738 299.613922811886 330.308771706347 565.40429149862 561.788015838607 259.100606060672 429.990943016181 445.697549502557 406.728047076184 248.245838906388 221.967338530955 450.838044309172 452.628679044474 517.146692580993 457.903771035721 527.499781739623 475.324058626007 246.261297020564 311.403076719898 524.064749151569 747.065348814934 50…
ARR3 84.6853062781394 115.111794493386 12.1266941904348 1366.52921683652 18.6078690103882 22.3131763062256 23.6580054564556 17.7261771298614 25.5482708983696 28.5892172741684 18.8468728376557 16.4964476379002 26.0980494677768 23.3757989007649 25.2931835703656 22.2260035083069 22.3049900057246 27.141352356913 27.7461090557219 32.909861703718 24.2610968266935 25.0352659274933 22.8087994653548 25.99…
ARRB1 18.365198997759 23.8220826881874 13.7922962856081 18.3470175112133 235.341271729424 149.194228939098 138.81082939588 74.3212938206983 49.207779631133 99.8418193426013 78.468075373251 1743.95436748876 74.1790636383399 56.1794791541565 58.2675542735314 85.3622507160589 90.3774708747229 82.2299378993715 116.163759288957 280.956266563677 240.46965649521 31.1693981835496 31.4789241825203 40.3688…
ARRB2 503.734687085167 141.046380368403 142.600787640032 76.2967737709082 1220.78346735167 411.587346716546 432.125819155072 405.352220763544 455.645042865663 385.988392409553 307.358262394067 1624.08169586765 1640.58260003268 193.478206286712 196.089535639637 269.307319954631 348.629854883131 314.940924723428 335.967943198505 2269.69175144713 968.750110874708 133.906133239377 194.693022067549 13…
ARRDC1 102.174339019135 47.3096908967692 85.187043787825 43.0236803005763 245.144788898603 101.330259463474 120.492102219638 97.2675502894902 93.0493901988387 96.0915464498539 123.471667875935 1383.17985823939 61.5714385238501 66.0668108153475 65.2332077994704 106.14629172271 125.553806998647 145.648464308495 105.604637195652 130.57976470597 157.239029025972 61.3136410505971 63.0593853390543 58.3…
ARRDC2 89.5012571482049 106.942380116441 269.135767530344 2317.00896598645 375.722163493414 227.776839199436 184.524189612505 206.32159581675 272.869055877418 549.296286734569 442.861441866574 243.054921105824 281.276671856215 210.855931446441 204.153119130232 206.692295502902 172.092311472764 190.8036258298 165.968696431915 360.508578421528 286.016334709397 161.375307947989 120.752289356567 269.…
ARRDC3 95.8890684153226 120.137063774642 51.4838871625868 55.1264785538822 147.448590862436 62.2268132934975 67.2429617875427 159.060011353693 130.54874061269 105.660045763751 138.219513551872 172.668370575567 757.885237226004 63.1764727170982 56.4289914063158 110.012906277421 166.238952439578 75.6332281672446 87.7487634876421 312.602329822792 252.101005007194 90.8746912656499 94.6610235160116 76…
ARRDC4 2364.26285788113 97.2515812607516 94.1686417475115 99.0843708341096 144.913578195864 468.478429616492 453.781616928598 123.193334887952 155.123507413263 119.782168669336 141.354072574953 269.900509064277 169.551911850475 240.08695071234 231.849402085384 279.899712165144 354.660249581827 388.918943068734 260.075469544608 146.124425405704 136.29378038362 246.426449672396 239.54953409792 167.…
ARSA 208.745275253581 165.09483297269 245.583730937117 147.642149612745 403.435491840921 165.490027883313 161.675331902174 109.737729712471 148.157875057888 270.126753109535 248.985105897006 1389.866425579 405.17783604771 134.212267779179 126.697672544848 199.873887381106 179.733225322007 207.288258772587 229.257704220211 557.416473032544 345.318230969664 167.628849469335 176.715893306919 186.877…
ARSB 16.5941393632939 13.6700318103301 11.0776476267043 8.07285326163378 84.8852476613808 38.1179944404429 40.4594566901371 81.0074297824372 54.0295876865291 124.270139645589 135.058453668222 43.2728720072673 54.7675522716955 55.2929078022389 58.6366203517197 61.0570822697202 57.4161595235748 34.8343518658421 47.5943374782713 91.8096127521916 135.457748142679 38.3728849018184 41.8690833135652 37.…
ARSD 138.787350552168 62.2700882289998 72.6144032383952 57.5482362896893 91.5889796484427 66.3999973503966 69.4387105139115 89.3991417021301 46.4451443542593 173.573898500089 92.0497489331433 49.2216264315374 57.314336111349 51.2107393288234 48.0883143467542 93.0029869056806 91.4271595747539 70.1843977976653 96.9966475739509 63.4470552964094 98.229973317843 57.5794567255876 59.9284878556926 64.30…
ARSE 2.12528127608003 70.1405630201401 12.7526958223612 303.509482907536 9.16040908208103 19.5062226839741 19.5156188319845 32.6996632117244 15.7834748104917 20.9349249845951 10.0255540702623 11.4427432974398 12.5659219720338 70.5069996145626 48.6595172329284 11.4713307628059 11.4502105056218 14.8147279175107 11.4036190863557 10.5817773958565 16.1956809932028 7.29829642424931 9.33905570853333 11.…
ARSF 39.9736996288391 112.019697290029 54.0980270469855 209.378744732825 32.1948727356857 242.077398446404 233.681306655575 27.031571588499 23.3242599820632 24.0047369085352 25.2116381137024 51.6515388170672 53.7583053505733 65.8940472866978 81.7417665043768 39.1780976623153 61.6032713319232 78.5753595759009 43.5038691781135 34.051858847288 24.3789662769076 21.1864060616189 36.7330770580191 30.29…
ARSG 36.2091145828869 469.825898435586 35.068698312832 56.8528650112078 142.44413936476 122.00250381885 115.313507307523 105.958694072438 82.9380079939723 159.013813299853 80.0957922839229 112.334851328706 128.881064290049 78.8130677903769 74.1881046208109 116.569397531411 97.0175872804925 101.22575597834 103.474177798059 288.887587881508 147.541723960967 54.5183908875629 58.7885583637744 58.0438…
ARSI 1891.72608645359 30.587897981813 7.93902135603807 97.4803278250224 15.4721294077215 25.1018538284265 25.1114202595243 13.6744648895698 36.7139155050744 16.9463815947876 27.1230819194421 7.28657543480387 7.84688355901453 35.1563965615841 21.8594554794559 23.3541525701215 23.3163524124285 22.8025175458769 20.8891257676535 24.3100602578605 24.8785678045565 15.4770543375934 22.1930492374451 16.5…
ARSJ 199.231859146163 358.57413848612 98.5302888035463 246.376080626506 11.3985896557897 22.2852611214998 26.5945751595864 221.514951806353 128.017165753502 70.7690348001072 85.5098378370658 1.1998482110701 3.65616613294492 22.5679995086004 21.4528181585001 10.0613517216188 12.7811804197847 22.0510778241463 27.2949778370997 130.657605319361 14.925094249522 50.2953685705736 43.8669300700673 34.711…
ARSK 60.8305285489409 33.182448713688 31.0386694138484 26.2241636640015 46.3596229409617 41.0051534673257 38.344339932603 64.4229831178511 64.5995982161695 56.9353136358549 95.7362278550779 363.011967092888 26.2832999745243 59.7252627709107 61.9387617753118 42.6182424762978 44.167883678701 33.4919288000968 38.6425471902636 27.2941641741315 54.2801235825405 107.433474518874 75.5207828802784 80.761…
ART1 139.577213202574 41.6837193958682 20.004923493412 431.734650866742 28.4019477907719 22.9252015887892 25.8109691904969 26.1452347457538 32.9914146276094 31.3383985638566 31.2351472124635 749.790543163087 215.12444972232 18.934456169611 13.9496184443333 21.1340646335608 24.1761218464145 15.8948068193314 18.8940506104761 54.824894157158 37.3544993084151 29.7483770496261 53.8326946524079 61.1722…
ART3 11.1286711814017 52.6751683742205 21.7320274021937 112.723508320338 7.02337416181705 7.2417656955315 7.24357714592321 9.71176973500562 6.35198980854202 17.274720407399 12.5675453368071 20.5425209139691 21.5661424683398 112.652194395999 93.0552271666351 7.31087043569615 9.14468551210742 7.28400601155781 7.13062400309265 7.73077572749624 6.67414562369547 914.574334024206 281.370292343441 2848.…
ART4 46.3085525658964 77.0505289221303 109.70168519945 33.1834459332171 68.490584229711 24.7397370144485 19.3896722261753 11.7844534020456 14.2390763520814 17.3228223123709 23.3944857619068 19.5674784346302 69.7022089818286 24.05229976968 19.9855004687418 24.7032895217941 25.7048824384201 15.4263372960213 31.1319111475831 308.379457266834 36.3115421269098 53.810266052126 39.6273849047062 49.33678…
ART5 3119.43162447324 92.930143048343 27.7819060858794 262.284551491358 19.916014851239 28.1965614109168 28.2061809286292 24.4357948477713 19.4353240629775 28.0994080754732 24.7789919658227 25.7289184719491 27.4930911027451 28.6376335541668 24.3707242529845 25.3200454832021 22.6146266375843 24.7596706195333 24.7899714612516 28.6546919257278 29.5570271546338 41.0787857089726 36.357077998869 49.457…
ARTN 59.7268916818964 1402.87827541524 71.5757405412816 3453.27657343831 99.9076178370292 155.52337125719 155.458807820626 158.921633538417 127.083464386443 115.801903327698 94.3351059407594 79.9584018860014 86.48567420495 63.4168877262385 53.0749282776275 93.674424109782 87.2465930632495 77.5201213666904 95.9515026100811 2492.83208495325 94.4545560908024 56.4065195821887 53.3483570331457 58.8776…
ARV1 123.031434629965 54.0942476480968 566.077512562352 61.3548606614958 58.1556671937761 113.976161945876 107.238503089284 116.123467262355 96.1562213237109 108.433667214708 89.8633685025967 752.958775053515 39.0885125949267 120.403548164089 124.516072051875 95.3361370255987 106.726513030329 96.223011959333 72.4373060489468 25.3067698043376 73.3935964512229 190.603972863858 135.628409691289 220.…
ARVCF 132.496374292679 111.145838292412 46.0977509705153 341.404371944606 20.1557145910414 71.7341277863801 108.895320341894 45.3192933593354 28.3153265482183 51.81189146848 29.1032414878922 88.3884674187655 98.1516970529933 63.0593983235769 90.5875355318813 72.7085695786265 19.5011847886475 41.3110435447297 37.0650951468791 40.6925235960919 34.4294246141934 76.9246112552657 140.464538282616 83.6…
ARX 106.789193786105 173.994628003127 81.6400687259558 473.401251890335 30.5445829805751 26.0221282349146 26.0356135145527 31.1484180802096 32.7677913175568 29.3863842315697 54.2409645770761 166.597113939008 184.252812089971 350.945229913096 440.047886298833 32.593708137306 21.641111407244 23.5192534871057 26.8999618550563 43.7234629453886 50.282471270415 69.4947300846957 45.0223853968609 88.9222…
AS3MT 9.03831094613921 95.4886907026141 158.399864885656 11.0640407371954 24.0472404461049 21.1072719043189 21.6190153061693 25.3728909064775 26.7827700449946 23.608064462583 23.2664918848713 10.2536330533137 24.5861306206633 36.4861018043557 51.0799546429346 29.0458642759159 25.1567283006634 18.152406352025 33.5058065434427 40.914607168743 39.085480108173 371.672951065344 49.8867612543439 675.07…
ASAH1 42.4908910233666 158.684111258207 51.166587004349 75.9788161972178 179.255381360022 76.5454533389191 62.7035327975452 167.071228960984 117.465958760078 156.81897861869 226.67984972937 1944.77452772526 716.131174719054 155.828428542867 153.940273585138 129.414523426877 104.355949086132 111.220104392306 110.714123826327 350.23611445795 213.391054609137 301.844007938783 211.159908318675 345.41…
ASAH2 26.7517341950632 1549.72023172452 18.9895222861506 21.175002569295 47.2983807770904 44.0113314160339 36.731450690109 49.4422670589786 50.5057750392658 60.4924815850357 40.6196725469394 32.9347419024787 48.0804747276286 50.4644332146871 40.865460121895 38.2450471836455 44.6176401036224 38.01900765908 50.8441955857218 41.5100743840535 52.5785176548943 38.7843677616996 37.6574640806136 55.6971…
ASB1 63.4569663507687 250.939351048204 249.221665746493 71.1822339590802 121.368555073194 165.107225745255 142.41576364155 234.467699316333 167.331653758319 206.212041273828 136.87081679554 53.2832411021962 46.7965233548229 351.43487953669 335.421555370071 189.690788817898 142.099257248827 212.381272619108 208.379957828241 173.833615403023 157.452658939733 229.524088282722 643.780934306668 333.06…
ASB10 62.0580721758827 48.9978957146774 42.9046973194867 1234.37443115745 28.3489273318785 28.4925012380429 42.2144718859622 31.9618653744843 31.5446178823786 35.2332515837359 36.3804399349392 50.8038544737792 60.4332484783414 29.7885318071573 30.1367934328645 41.5966079249038 36.5755357981505 34.9229261403187 30.4886073082275 34.5669163300853 28.4664301125402 303.182492128769 72.4500207561163 34…
ASB11 8.47722057817294 37.7496160367844 8.7083276222911 98.1403471972369 11.8960887914665 14.2497704452117 13.9005558087748 11.6911450223145 11.126512661051 14.1290210358534 12.0387114890671 8.21286474849499 29.5290199679169 12.138310361604 14.209011417067 12.5415051657766 11.9793992743976 14.4058863996185 13.6155690215327 12.1985538035375 11.7424891401637 26.3931352806302 15.3706581779443 38.420…
ASB12 73.5936926695406 95.8550599790193 45.6651627317922 194.493565176465 18.9127947441303 18.9371421542289 18.9425028977662 20.090733895999 16.1763846832359 17.317822343227 17.7402823552805 52.9425934762593 55.937717206853 18.6792380511947 20.5101246509235 24.329707896219 20.1413707118798 17.5826267944007 21.4480367798346 26.7567416923569 26.376691351934 159.62348117348 23.313718313411 93.615965…
ASB13 89.5633055632194 73.5821043501633 70.3924636849154 804.185614828211 100.56027818815 179.241617702643 178.700663763548 196.334385291467 203.239596963864 180.099873747736 107.363840055774 83.8631919946424 104.403585794906 233.941393212051 244.568778988195 258.506284901829 220.487218252093 170.639955225343 282.746881716677 84.1062789061383 125.239647840695 153.2975860093 130.596981530862 122.5…
ASB14 18.0505787438211 54.7664374089284 25.7432792977448 105.333953334626 12.0797631245745 12.6740251667312 12.6771522284376 15.3742177857038 13.1755578732701 9.2793011009411 12.448520319344 27.2046045909266 11.937493482036 12.1318767714982 10.0109289828761 12.9899790290087 9.30331799605108 16.1258007030296 12.608382497646 9.35191884571392 13.7289469575495 36.7367509024306 24.6327458786455 26.823…
ASB16 328.151344463025 1412.20317577532 170.17022112595 2105.54238472235 126.995860285711 94.4688652559053 63.8891702208691 100.305763146673 110.882636758137 90.3076955991984 97.1947123867487 151.973734513899 183.98737836902 59.398079403341 83.545358074869 96.9975815926719 93.3301746094561 80.6156781021558 92.7875414376521 139.980861194373 121.688886307465 156.356050114294 204.078295125569 142.45…
ASB17 12.0655233917292 56.3588420980121 15.9606810688807 156.447698541178 12.7336758541285 13.0009989688962 12.3149342040555 25.8847355026289 12.1634178596645 15.4223057032994 15.4528566781036 17.0301033153392 6.7322358910796 15.0883170704041 14.5001008363948 17.2463179763508 12.9681824282579 13.2118007168203 14.5693420577162 15.5503406658063 14.7341258616463 18.7903874494341 16.6879960012348 17.…
ASB2 87.20601624895 827.697172461412 59.8454294555663 17724.418558647 69.7034887720679 70.165809038719 76.2784887627995 49.8236396540832 47.4224122463082 70.6748144341908 80.2190842343393 107.34091678801 112.94735843273 93.4293606914465 75.7188273456548 49.5074852148504 48.7839033900894 64.0843209480431 63.3278821215875 49.9744491968752 112.616472278402 442.654551927527 278.641355513354 869.17858…
ASB3 284.288632808446 96.1048494673405 300.968729363916 85.3642542812148 290.836494918439 156.133344850235 135.365192283384 395.718902038404 379.239937614806 242.845392855187 302.706892139091 855.62636054045 71.0754601712932 445.982878325132 507.728057932487 202.270699349542 201.671360998718 214.741714986911 215.982755325255 235.274093397611 267.906526432971 185.603045228994 177.120324594657 215.…
ASB4 14.9632979616843 277.548380219005 58.1211182700975 110.402980041144 32.4210128467393 28.4514588527127 27.5476462874934 35.7416565422623 39.6147154921027 31.1853017564635 34.3781516622272 24.7217126521154 11.4101246891918 33.3547745875828 29.7859038029931 33.4231966987429 30.8386296744295 31.6849640797354 34.4083371997788 38.0346893440291 36.8164452667743 32.0337240990289 29.1079816489469 38.…
ASB5 16.8434755333769 543.218102551449 30.5334309008746 13.8329798528595 17.7724390472437 14.2353073046572 17.1731222139475 22.7436192302858 21.3136926153728 19.1595220738333 14.8328734580836 11.8701813704369 11.9988686085783 24.2796650553936 20.1821275603336 18.482004749396 22.6808326150318 24.1742694843484 20.5061753007362 17.4873444385386 23.3463988511959 36.8285508881852 52.1874360693008 43.9…
ASB6 273.038830386634 78.8706322286409 81.1723950653533 232.153944604203 171.168229825174 132.766498075547 131.579424892422 112.490802303463 157.294568937642 195.785837504176 148.256805703961 314.403816105418 44.875441892443 156.901497183892 156.971361192601 172.980290392835 146.90801113452 163.767116362371 156.968452589446 175.133201898152 106.382442670708 63.808690018469 73.7824876633728 66.565…
ASB7 38.2109759716523 91.6671202928667 144.336606059164 280.378944904131 78.3003677148094 98.2056869187441 75.2575553382638 64.6330743549418 136.144763826087 70.2397233247911 78.6103362328945 13.3148724530753 14.0704058853018 53.6897704996307 54.8764656847843 44.3700533244999 52.3402204569327 40.0734846701143 50.1977798416571 73.4881410808308 102.265099615814 28.6718484399251 31.1979046577698 37.…
ASB8 42.6659316580338 29.5595879542497 61.3828189613684 29.2475352699301 293.010714669911 139.085605639392 147.991359148699 73.9115555391834 106.498531181423 96.552111819952 99.0139272272052 86.6838857507681 205.455756775549 160.749585705956 189.09133841415 156.378421263457 169.883806564619 162.80981707228 190.068265170101 325.766326814738 274.21480666661 204.447190174098 154.252586217012 346.252…
ASB9 6.46069499037154 348.284832337308 9.10239582441547 905.508887508173 19.2684568732475 26.429045170457 22.4184903416409 472.012492049786 57.8187006625495 48.6569076174235 31.3833514820749 53.7173222589387 22.7766768863993 39.9952261440744 36.8713462449535 33.1675543811433 54.1272078285311 25.9141965872741 47.6992943474429 18.5929898049178 24.0530264427389 20.2264046372652 39.0124474270769 40.6…
ASCC1 134.571102081091 92.8826138175261 439.812012496494 112.291354090359 100.165265301972 166.856028420677 169.348980814476 211.551148719113 206.440613846778 204.193251661092 225.252276183986 337.036340383893 91.15698267701 245.937113800611 255.940026314655 107.597574755731 113.824109929343 135.13689383496 117.496696953875 103.317473449338 104.731381056734 349.313677835069 288.732715341045 290.1…
ASCC2 120.110591906624 742.443291322292 123.291710611857 500.794430213784 1216.90898019433 428.156952436894 440.386075313571 389.048309805793 478.382806906499 274.747146532536 290.218875136103 1751.38148336604 113.506455427381 136.068899527412 131.038690203916 450.704568161825 379.479223058332 440.742773002341 473.345994820852 1309.97679418996 571.018870385279 153.889750769564 327.920076586803 14…
ASCC3 100.619468017578 592.294719504633 164.239520945097 87.1861619942861 132.374016207622 207.34511580218 201.091360753463 103.031428917998 164.40220206095 175.379360117711 163.133845444268 352.087434198198 49.4499311365061 70.722143858823 72.3350652720394 95.1409130992805 96.9713249786452 101.321220365616 73.7765522531578 117.020378117221 163.531739749473 95.8401724741201 122.353607598075 108.4…
ASCL1 3.3151831511347 67.9724821092397 10.867425102419 601.355632468831 171.908007224812 25.8960953628499 56.24277627427 34.0816235952206 32.6376581572748 22.4750832962619 22.9482918616429 30.4778671183642 36.9324374955967 345.265295890101 514.852025616959 31.875057968561 14.7441205535346 19.5252110242136 27.5790455599776 66.3432102944198 75.5441021608899 97.5323695516079 16.4647084468719 22.9865…
ASCL2 71.9356849975315 23.5043860823108 185.473790793548 19.7794078721958 237.740230327085 213.939350927933 222.381206865981 36.9088803721295 45.0606812929415 46.0664064836892 46.3998523178896 147.145144775625 130.867542133108 28.2598478701754 27.2429535284786 247.877324780994 249.865733963475 364.271825881222 309.106852864067 236.313864870872 222.072415160671 26.346125198279 30.1546560649253 26.…
ASCL3 22.1658794133966 685.202083879387 6.32652997539169 46.0522133103214 19.2604811738128 20.5120549405704 15.0820048287784 21.6983555196165 21.1261061464147 35.8660492534912 29.0739688227852 11.6760137351106 36.6219979628484 11.7650620626907 10.8039004153577 32.5446574942858 28.7253817847781 20.8129215419 24.3821381890028 42.3378316468813 18.9511063795712 29.9281623661512 24.088267420739 27.400…
ASF1A 45.1347731807388 80.7922712505298 114.655838105644 94.6448134438265 126.792209423435 90.8926664215242 89.9052215048271 133.609777315159 247.510408672381 67.3208953261533 97.3665767807745 432.008192454289 38.1118687182808 56.5401637836103 60.5530496512105 80.1592791920125 100.904994962191 98.7916920813126 74.4599972007244 81.4387571818391 152.681475088233 146.113696354633 84.8738505303433 11…
ASF1B 403.247466706681 670.253088096549 951.345141461264 124.8064931327 250.274475494086 121.431054318519 124.82394104579 414.955555689669 631.40048822271 347.536728147524 345.825908361126 63.8780254473091 63.5717441132394 69.4680231992312 52.5352863702445 171.175928360862 149.784009929097 152.130639492414 172.393030142542 352.512291182159 292.435613815023 104.560344603816 88.4131409401725 77.064…
ASGR1 91.5540457038229 131.11206082351 124.111181006417 108.825723553116 678.917338242575 397.371505848824 358.442904518163 160.913103573165 173.583944861708 58.7142032497798 61.6080793173517 555.374752261723 1426.82550001068 631.017048220343 648.499404789538 492.117635821493 528.064743380865 403.537119431862 417.694465504387 1172.57116211421 833.717991354774 42.0652337481487 155.887492174028 34.…
ASGR2 30.6389481272961 133.6336446705 58.38787229193 41.5720353740974 481.453679079089 95.4799429414596 86.8773673757249 104.38102239234 96.4010076317893 87.8945348562803 106.231581310784 769.294504436221 1032.72559279723 220.248600731335 246.142338121982 334.561412123427 246.847634254669 207.475450641923 203.899393778111 844.088687674769 609.570640281606 52.5656368053875 74.1022711401734 72.4917…
ASH1L 71.7821888559596 436.787758638777 24.7997899093117 26.1553865172025 85.9178721237714 58.3197747507622 84.0714191258029 58.1150297773042 55.0141577422482 67.0858678889631 68.7805500272962 668.726063090869 50.6685686133369 78.2706330520283 51.9284137288376 68.200404947234 65.7676528368136 61.2357526434587 54.531752795653 161.904472499722 52.5275917130129 73.7060909082459 53.6059916020912 103.…
ASH2L 398.227966144596 280.054541831598 1059.53686653065 250.068522456048 555.430477137422 276.788163540783 292.553127956124 664.565744468964 553.09260293646 375.286481152924 486.280785688664 1031.68617394454 187.8067456079 459.777578380359 478.197604824369 300.033315795373 444.09561339923 288.720106484071 339.368908243732 337.37296916192 421.273934971432 475.809669140048 500.920409467161 402.915…
ASIP 892.851559853116 143.388803004504 86.3162488060831 221.781884516112 20.2933771009973 43.0929426894418 41.8866585345938 13.6836469081212 14.4241370771021 16.5662515356762 17.7312622675664 83.5753672503439 85.9379263684849 12.3480665899284 16.3658183262523 62.4079583767535 57.6781336308889 56.5033770759364 49.5021781639121 17.4964874073075 13.6180434251677 175.026333652508 33.9316930213325 240…
ASL 33.2245428866613 46.4187421127307 85.8524644159808 33.816357314925 176.443435570713 173.309377379293 161.678224547861 164.836284032511 169.350453430724 310.724531086568 259.854205689446 276.510255926512 316.501118185921 118.792404628338 123.346276482951 126.304924615272 157.370518926475 129.571476061458 157.55596448821 180.466199114409 191.965274936482 78.4189821771948 85.9356804136509 122.45…
ASMT 14.6800015639106 41.2446943979841 15.100120848942 98.5053551734403 36.9187715257149 37.5017343866667 37.5140508900719 26.5830547676472 23.52749410179 17.5432648768863 39.6808192646134 16.2516411663608 17.3230499019564 20.787479561123 19.9777272790979 34.7760210076564 38.3619480340789 28.4957808385504 27.2785596478702 27.4708168405115 28.5180595731994 20.0072247275016 18.3571242734976 22.2495…
ASMTL 907.215071948174 323.64455744818 602.872507530046 87.2413699953894 276.573642342226 249.29049469399 224.670039041073 234.890598146844 160.490893644294 283.676574945619 248.323444036253 61.5133910648571 99.3563907987472 277.876579523219 303.586977466758 283.35899678109 307.890776474805 277.777337499833 311.757282424953 360.009442619578 253.068409771452 120.737786586465 166.06256224987 176.36…
ASNA1 216.354231682622 53.5040828307992 644.252022976249 939.806068176259 208.519484838675 274.298143402406 206.42927207596 102.027776247882 188.053160744274 327.729453128722 195.158540195842 70.0877639827901 51.3287985399946 164.700523256197 171.982052405353 215.788118447174 223.342766385536 201.412257548769 160.91810160625 190.121527208412 235.252834466369 206.630419029203 131.565306032204 168.…
ASNS 133.880001378702 426.804233370775 266.771963855872 690.260897645976 164.724308541201 688.514820564851 670.993149669356 280.226548875922 430.131555723079 265.01742660995 241.448608864592 122.383969565505 105.310844160624 434.553708900099 442.693936902546 220.681250979482 190.610607363455 214.067625271757 149.193726705589 170.591300187755 144.407613726613 228.79204406756 156.092849362107 226.0…
ASNSD1 592.650784964337 446.312233729339 760.051863349191 369.153217846905 656.479440540308 606.071558598661 596.426851346168 736.765983577927 558.598064677343 345.855093851154 557.675945653466 910.322297014306 983.47373159698 380.936304623554 402.680532069301 286.915008048467 326.69831303682 357.049594152858 208.32687546276 165.013887676557 536.971825304251 1019.30635725127 995.571635666838 1069…
ASPA 107.351133275952 1020.91574140019 18.1831881216677 1816.8691810392 19.442434281065 20.300959754212 12.8780076355959 18.1392382154425 22.1244173279972 68.4271592415667 58.4693984343957 20.3832664831537 30.151537875518 93.1319215943382 107.754105976919 35.0606574499817 46.0204008037117 31.0099686569496 31.7866943670973 13.2234119144494 22.3880202837789 34.3158330719752 34.1170665035135 49.4087…
ASPH 164.670317750843 120.581345923517 123.713519835716 169.699118624029 87.0690854659545 77.830378982398 81.0186011028723 137.411316118885 110.175551926095 97.4413805598019 104.559552717228 82.7108990223662 2581.756339301 192.221203809725 191.033108005625 82.7273565889626 88.3093879554038 79.1848041463191 86.5338619033701 118.047344677626 61.9808093544423 318.830894212375 211.707698959758 355.13…
ASPHD1 4998.85479414205 95.1630689915351 3130.35906973803 258.645325110641 45.4221560361356 43.5871927905541 59.9488080693628 131.592463461516 169.406136203972 215.997881876654 52.8663848090436 53.8147742845612 21.7256176287337 381.611552784584 401.004795785937 28.0891673565348 26.4661679090828 31.3843915190262 33.9300351185433 60.9232105782974 38.1758493309105 60.3624927804379 127.11095430549 37…
ASPHD2 928.745329982489 20.4275365104675 312.773297866779 21.3468329570238 162.913421147407 228.166767255129 229.86395334698 64.9356514570759 93.2877565917211 103.048286064508 112.107096362879 322.438672928118 87.4070424243597 166.721695692773 154.980244682103 270.622288761532 124.790825376148 151.036958119283 137.595239904502 192.589064293542 139.295967046918 45.6608433375691 43.3090303288106 37…
ASPM 39.9774372735254 31.1906443569583 7840.26298093469 22.0141041929643 76.1771637355631 50.4208268352624 47.4900300388403 297.74668470808 352.388727490423 80.3492845101562 214.738721703378 2466.73813874636 22.0448747991793 26.1109300390431 28.1828619186722 73.309090823175 51.3387180317297 113.408741465059 30.8660888484041 49.2403578138832 73.24675727221 25.5997942165094 33.0073924465241 32.4085…
ASPN 31.369737903573 141.408796478751 39.4581707430931 423.471721504135 6.35966953039484 9.80945548206356 9.81299320571811 8.00360669411457 8.83566989980732 4.97698757276094 8.98520223676927 36.3825027348399 39.0246769291395 18.323520754917 16.0449486126272 8.18299042495969 9.39910751268712 7.44197945003234 7.35094689744758 5.4599247717249 6.98113804015289 159.991734738173 209.778097545346 213.81…
ASPSCR1 436.974098979086 50.9688942270307 183.83732667255 75.9481079279255 138.389156876754 35.9203000966044 48.489110583161 195.704651314185 155.314354749502 160.543995428185 178.660465961623 352.411022283404 77.7586356931269 183.292298301055 173.776328440335 106.929437436855 94.5669339403243 129.22871746021 143.736800651094 170.77493065928 129.582838783592 107.000943034661 113.669365549654 114.…
ASRGL1 64.8280363727008 83.9137359077663 1006.09008518819 69.7856885291427 201.868203870349 89.4178686934779 100.710776447294 141.16235887552 180.708797692256 77.480825132924 89.9449816052186 3273.49392283106 73.2209724683032 382.136986496329 398.494630546256 106.440530442854 123.36448355738 81.6187375342555 193.472210659526 118.301395028251 243.621490392936 82.5506449559666 153.226504597433 107.…
ASTE1 54.561706173481 18.2870349552091 107.020969373369 26.626715658595 178.620194951127 106.443356393807 118.663780897232 72.9564751563277 89.1427660832389 79.0252109082122 74.6752061984202 735.795883406138 30.2014081699965 36.0978600210871 38.669641356102 86.2839201295242 101.551936077206 96.1547299996477 72.4346815129979 180.053558266261 307.80365953712 44.0048217291755 39.7531514837567 38.125…
ASTL 32.3836125930617 44.7083091651413 444.034523998834 2975.04213995552 64.1738984789842 68.3202618996288 71.8503991990663 51.8523916617698 48.6334446195584 52.1823188882183 57.1511469008653 47.7829000495883 49.6312833489698 42.3769167299701 62.9668859382228 61.6116618867253 54.2018788913169 54.0347574731725 68.9849613603326 68.4731492184959 59.2805844567587 69.2867055082386 101.630489169764 60.…
ASTN2 174.226800004712 100.14326898939 432.805697738908 1991.47800645913 103.306563137055 129.165786019623 159.482007254469 146.039174713031 128.61816658266 176.635428752112 180.598611670069 343.575186356173 308.167840423194 326.997692169933 355.303462792475 175.051051966285 137.960985286537 142.786295722372 173.84183565859 99.1701073395754 134.188977453543 228.357545812266 158.824578747254 233.1…
ASXL1 363.596115880616 367.34212777463 163.874314206421 151.112671813319 345.045077288081 288.572387768468 311.810914919748 665.853068640368 443.004952244319 285.094265529696 261.574747118334 67.8823566676439 226.627121963458 285.814457780825 264.348687569488 359.541357236325 278.672428316432 232.484267470248 319.901651237782 344.240473766353 299.271469210263 132.476372407871 204.042118926136 150…
ASXL2 464.232581973558 135.973655664598 352.943508423702 199.390760731318 370.75775268858 442.328399554211 412.298958211241 400.915456604134 350.979997500565 146.405879952157 304.909038953693 358.793984016741 901.504944529154 207.666911426758 224.716076226073 491.370096176651 643.580721899879 327.358595188009 303.121313725429 490.750996893461 857.073926137777 230.196205687342 331.747413009212 363…
ASZ1 1.75610879657393 137.528891078608 4.85234211894877 77.6868324487944 11.7874457906508 15.7894798445431 15.7683227330504 17.6995928642696 17.3366257462479 17.4757655361652 18.4680150000728 14.6988189101445 46.8517944456379 12.5413299730943 18.6489663378204 15.4904107305497 8.34626970737473 12.3762443914194 11.7306254268127 10.445531520413 9.9511825192802 12.7793307757851 10.0775436825697 20.56…
ATAD1 359.361046770271 89.6156633867376 242.451969174527 91.5083700793832 218.603682670076 285.975271345358 292.580032356909 216.097971064168 258.692129991939 178.575678522945 250.387318758823 681.498367517784 87.9061040666963 284.060294629655 287.742261224247 190.122199258258 208.791668945681 197.373246874927 157.483550395753 115.895218656434 218.148264327205 505.545747527261 342.036957152218 50…
ATAD2 69.208385565115 75.6644076988161 1228.84476125157 152.333286979799 88.717259545856 59.6212824620272 60.6981080984978 191.518287473139 314.467511282097 82.953966139172 135.00533275865 18.690456531169 73.3586353927297 39.9797221895863 40.2024098821543 39.0741988647936 55.9064856209578 49.0181147525123 38.6791222209817 55.5937170053756 74.0050449633804 96.7657625057417 103.934286353806 147.816…
ATAD3A 129.417390406302 138.654235681025 529.089704061915 682.840709851858 215.527735096514 422.841683328498 452.450814903245 344.454622895179 423.303776684047 481.186364134583 402.864772228076 487.673782757318 152.485372690474 247.627859245197 245.784765264271 233.328353627576 146.251722432762 215.680127272111 276.878418352472 278.335031837775 152.284162089626 292.116155964581 389.604333608776 2…
ATAD3B 15.9282701187079 111.173363967865 501.309750398728 19.1291584828881 59.8171929496654 41.4252817328858 34.964011123851 71.5739326675546 82.3417825759514 60.0861384174184 59.9209048419222 16.8816420745474 24.2725498915407 46.2541487467431 46.8919630522239 43.6460032999994 41.9650754280801 46.748215230813 43.661186423337 50.9526312107692 37.6079619905944 34.0355614324615 41.7044623768792 40.7…
ATAD3C 245.459376016058 153.148429939551 619.936026281797 11551.3018696159 605.524648245653 293.691796757 524.682795669676 524.742972963068 548.653916385998 506.302980652207 642.325929321244 166.507702238369 849.279347904411 254.169616305793 233.027957589273 480.329502149943 436.743086014311 451.628914004331 454.99905529446 903.478384632831 622.265214712413 196.743827083427 203.00159906549 185.72…
ATCAY 1722.6399159479 75.0932922533327 27.6095903549165 251.354240667645 73.9723128682785 33.9201066663621 33.9390826859462 27.2641360535069 29.3781051761274 31.9283780675078 53.042731144906 50.9418590917361 56.7935754450307 415.297984167017 346.095284579755 24.4120871836756 22.714653997069 28.6110060587028 39.7518747086075 39.6225475962068 32.2654901997334 35.7384209816754 38.0197224453133 45.28…
ATE1 48.3365630623334 52.2453502081094 120.968948885382 38.4355520214228 25.9421812130223 42.3498374710362 40.0895134806177 55.8675114786713 93.7533280096008 41.9644360601582 41.7604035217857 289.903549731506 15.8359544406279 39.5149433074627 43.0141553782101 26.238475857891 28.3028156027641 30.5791552571236 24.5356422169417 55.8675114786713 40.2720866059586 66.812843800617 61.3831791916177 54.76…
ATF1 105.888622381799 51.6173411560766 186.391816757853 50.3887443617148 100.308658132292 117.475356080246 131.736852585186 78.3681485671217 67.3786543600646 84.0557529911251 72.2122669916011 39.659141852341 42.64362476929 59.9695178932743 56.6270038070911 83.9338331413062 76.432252052236 63.5279381009286 63.2718545604678 168.713310613385 139.354540601193 91.3601482317072 65.5452871490254 144.836…
ATF2 25.5485900286085 20.4049821681137 138.85930053093 40.0545873534195 107.079974305082 101.458001695188 97.881106340219 176.464391544972 134.733519239859 61.4143133170409 105.986052736065 188.823581833394 218.339468937918 83.5015501421972 87.9018425036763 53.9123743891069 54.6189816994336 51.6780880684065 59.7189035129387 78.1258818094815 106.585988856752 81.136699612122 84.5512221082525 72.844…
ATF3 64.4001591001204 279.166839177931 334.64202385817 47.0744586081553 51.3800591371238 39.7236841515292 39.4018322566901 60.6821692410321 274.807168801805 61.7412027674212 57.6431732917204 153.036515378193 70.7589710006509 111.403330025927 115.899602850226 57.6540263729844 55.3913078428616 43.4763710360058 48.5564596792033 79.9946796345936 55.2760265947846 279.661000535753 200.530667670196 304.…
ATF4 781.51977800084 809.716442889018 2017.99712895115 709.209086691781 1056.40099811953 838.919169548328 881.596114526606 1594.10604999219 1475.68759247089 1726.70075703326 1202.32663476691 2255.98160180797 2045.07625341828 1273.00944938422 1250.4368604366 835.428900279583 831.950666711945 1054.4267341949 200.225186907868 1108.38235380451 909.244221255393 1440.78236265601 1870.09260697566 1801.9…
ATF5 74.6875081506633 41.6189567997461 79.472878955466 36.5768545670599 168.497876640098 146.698469677544 131.489085894752 118.954955755924 240.127204451968 217.746673597179 168.578642562777 384.981122017087 129.82731289069 455.287163503827 366.849410352551 245.337406701372 207.771925124952 214.876274206866 278.505485135866 271.424380395868 213.571976944329 98.6061608429146 91.2390434447936 76.57…
ATF6 340.1019718789 159.607665500676 211.375759486606 175.430281355881 571.718478103964 728.188849592324 700.995481420062 460.183554012334 507.795998675196 495.622819587306 522.684184803673 276.010703165313 2886.04797612654 296.001835664399 260.060878043621 548.705999099622 545.719647934787 508.306717956034 497.506064761917 548.185885406309 523.72128943495 346.515769755585 501.724662936913 311.88…
ATF7 26.4849563771289 485.36179699747 26.5701528369186 34.0090375321515 47.3492305752734 26.7108755402738 28.046262523507 50.784077172358 46.3470361363566 41.5658237531356 45.0144047987253 21.1343185358606 13.4465771964027 30.0976974722281 27.6278084710837 30.8553330181718 28.3147184450671 24.4363209524908 47.1904600239929 56.9767381357518 44.5619768058453 32.5502598112318 45.5916383877425 33.962…
ATF7IP 45.8090844485951 394.119881097745 86.0472021918188 48.399506946158 83.0476807060832 56.0967195785797 56.3686934013411 75.835684894822 55.624662043779 62.5979074291847 50.8216987973151 33.8358268329803 29.2075205997033 39.7709040300585 41.428163354475 64.4321549663501 51.9330310333797 53.1729140619322 52.4775698782844 245.682833996715 59.9862911939838 56.0523561639372 41.7696127086037 49.71…
ATF7IP2 16.4447152655727 17.2364577485421 217.041138046497 46.5835985310744 86.118345524131 54.4715035414791 44.7881741589419 41.1442473455999 37.3862037948003 22.321075183438 42.6529671571437 338.725536408312 31.4911810990806 33.1943167792477 31.4775722195027 28.5498204304053 36.6699123771105 59.7347139423031 34.2615256270254 40.7202348824402 48.2342663098483 54.8734981722841 40.6035653808542 69…
ATG10 111.765623509846 27.0936687182341 1142.62379754294 28.6349000462021 62.1588059006264 65.3615956247944 64.5969164122724 70.1516164451456 54.6031630301177 55.0030076584048 65.4518102239682 36.437601819268 46.0342281757194 53.1424038747985 59.0403197614691 57.434856709986 57.2508662733488 79.8279803626821 69.1762249414483 36.5203944631242 43.0197544822916 50.9430794141381 49.3038355925542 46.1…
ATG12 2797.90158117456 243.110683869024 396.680143108005 216.021739523859 363.718745669073 516.215069934862 538.742665601528 564.592142817262 347.096519892538 217.451688889378 349.242217084803 448.470860878397 212.459678754857 465.141858031488 481.252439262633 200.545464710914 190.050138044086 528.965052769164 257.694050404435 292.682939094595 543.496488197711 394.78873970914 527.392156236435 458…
ATG16L1 51.9036791033008 57.5744793391584 266.709541867232 52.1563670233718 215.646631712518 322.363664837227 301.554899719974 330.527654321757 360.412542111629 135.775205662836 148.998577751027 115.797343912316 183.07121061116 268.134547281654 257.896308103547 409.108720485937 188.045308138209 328.16319793729 199.693473091914 209.299568095208 110.430042981224 50.2351160041092 80.6019584141167 61…
ATG16L2 945.421364214944 635.97177273026 178.198520349213 181.625518715608 3717.49064820439 1178.27194576904 1169.48512520814 501.029877353718 422.404561347749 524.895088962512 505.872385790144 801.643912054724 1901.13102166765 207.242892657869 201.217153189868 531.928220215606 568.72880119831 1055.62374512287 623.212313405486 3050.79746457655 3305.08745742099 194.189257228549 205.599106249157 26…
ATG3 119.569166790125 49.307298765771 114.659187880407 45.8556117449384 222.56376867584 134.576761726213 138.921143184332 210.845892090946 278.384609626827 287.675571766987 255.9869857042 106.056518847728 1193.02795773281 132.739927335764 135.500355027276 90.0835283231549 98.8173103417117 99.31941558546 93.2774584303379 165.197990969723 235.581207935317 143.605459707286 155.373703844674 143.60545…
ATG4A 140.588908842163 253.78577294987 288.449125452193 177.947937228054 199.485273492492 186.008966219363 129.090582287246 133.68229824883 202.86705575875 199.485273492492 212.849829903069 316.738044272002 239.088680790789 105.890586408552 96.4173347111933 184.408102734603 158.275013252694 185.680547622192 172.635275765959 160.667635434111 199.843071168036 308.5450729371 283.179564092725 289.877…
ATG4B 62.8582299595201 207.399613568569 214.828050256108 1688.1302000219 262.899607053212 115.29733366879 141.372002222172 554.341221456103 673.986564911468 201.140761844797 425.7093783569 161.482593552025 80.9273302320658 240.77191168311 250.786332813815 261.581250622073 186.715609202069 149.073615341101 187.081886491536 285.421979546831 318.335626572269 233.068045865413 253.44328427621 203.1185…
ATG4C 97.9081003170397 73.0935640768595 71.2329028577742 59.8189287952169 122.866349320571 79.3350162936679 80.0602093861265 199.658826341659 193.851557128263 120.98516604134 137.43071178017 152.981991868527 387.858499873928 85.4095341227768 87.0836184827494 81.9813858826948 74.3480922132805 78.5246149711957 68.4623783740423 138.339009462443 111.193474890832 90.200350135242 93.3781292476971 96.53…
ATG4D 64.8825982500299 116.257349327511 385.700137427726 125.326092767489 181.168759135414 89.2474697258725 99.3543696054236 79.7335891552463 109.508483616456 74.9583770343524 76.3662841102061 24.6948075796441 408.980869872433 90.4056407720864 92.9092258582963 89.1196321153691 81.2672535826969 91.0656768967466 103.55657215323 191.180601151639 79.5875173499641 190.771090918897 176.042791262587 146…
ATG5 860.011033938859 353.917096279548 92.7058134213361 86.5200983226551 88.7710889445902 167.213120515481 178.24556468168 114.718614986163 139.13896560496 103.016896151668 118.696898497686 95.0830645431953 80.3266328963628 121.812240265895 128.498195638763 106.250260597977 114.093173621468 150.162553092186 107.685958151074 47.3405980855435 176.349784269319 190.646990814645 193.273764650984 213.9…
ATG7 67.3738505056305 33.9584760207009 32.0402346262159 29.4948603534237 224.244220350872 339.015857951983 349.211530558512 262.279798357154 169.141007843212 266.35907334924 247.971700154421 109.264542296161 277.856317007318 196.583714681599 182.918127353988 342.640681426142 323.23019879259 310.492289266865 376.157641142336 387.378585893428 285.163894151902 103.245930762562 133.818095352611 93.14…
ATG9A 263.648560202229 303.885772861271 137.145498638931 75.6989617847833 702.470040160105 135.402387915829 135.94621376071 383.403421938535 320.991145069636 410.309010097262 285.025893626075 100.607991065677 640.491884318007 418.426444354545 360.957646401703 356.199274918708 277.714693097163 351.883070818389 380.414933179359 416.269579024887 208.556743714828 212.945035433995 214.479893599002 206…
ATG9B 28.9420587046221 27.5357200033141 455.563664343319 1660.61897344728 23.7831949688668 32.1562708302256 29.1744445458522 26.2597452026281 23.699065645435 23.668580525222 22.6290600004082 35.5097207072452 36.5361062022104 21.5374993628234 24.3300792569776 24.3186468202047 32.3357002511011 41.9055009244403 28.1792820989807 27.9425779140028 21.1666299136896 32.6197893341395 35.9725482875512 35.1…
ATHL1 330.16154091587 112.523969764419 72.892216731771 108.127726764531 1427.99447913137 176.508951150533 195.070020758201 213.421529916173 201.440279411219 133.02018535155 133.34634277782 640.626021186731 95.3406685137115 75.9803554092186 73.3398401559375 191.531636825218 116.603656900962 256.419915494109 158.10152473342 1885.75687530716 674.997369816531 84.913562999208 80.3538657880731 89.95378…
ATIC 217.696341055485 855.530197546567 1831.97567986263 1230.49969450636 398.821447804479 778.119276223363 782.718641693731 897.428895650857 1082.61010724819 1178.71961615556 929.185662018727 239.02696932133 763.326214522827 695.984152363713 663.715200050086 314.167872664236 386.018178457912 472.450356973362 429.077473297604 358.086084238304 490.455464019294 801.069937215064 1168.03468157631 725.…
ATM 37.6460826829258 108.849911948146 45.1258853219582 207.314880042106 172.775890156063 28.2644838375988 28.7898061658906 60.3468480540279 65.2631571948955 82.44907691398 108.464982954352 68.4782965281836 11.4407451594396 25.3117346593468 27.6061767362779 26.2662617531402 33.2099772424216 34.6875722640229 22.578260906941 143.842598254936 156.63965350851 34.7997982889289 31.3143507146844 40.66110…
ATN1 1258.79655270672 829.661807246788 297.126094740683 391.719204568327 97.5685723412308 137.042577928783 136.850519423208 197.97228081782 177.226524590305 230.934184617858 291.613213218753 136.024788349877 163.711150716122 274.969817239097 278.76629590445 203.569028275639 165.762365079707 172.553038708273 210.712013988701 150.435878207512 89.3600756787556 280.487387543939 274.639807227041 287.6…
ATOH1 13.5094284003218 27.0693773076697 10.8483208271262 59.3912880728086 10.9780635284528 15.299423140042 15.3033756516161 15.1289749302979 15.0987103559443 15.8176878727881 16.634107784412 10.2356229386768 10.76280843402 14.4305550895362 15.6654922622645 20.6293622894954 14.396248301951 12.3809861965378 13.2263751317477 17.4415626666969 13.2224651698847 13.2517393283625 14.2014792247136 12.2468…
ATOH7 24.6896277604948 82.0217794206071 17.2640331508038 220.822121895699 59.53995447045 43.9614244216578 38.2375073434706 76.4033189123767 64.4807212802262 60.5149134348321 57.0248986821452 389.717532403021 18.6722443406002 44.6885345574416 43.8312918973894 43.177862057964 53.3529009527459 50.8607133619742 54.4684142478523 47.3688918993267 35.7357620620002 43.3647559825922 37.8070788034327 36.83…
ATOH8 954.290187488291 1155.0159885249 15.6873378089441 530.590314619072 46.3009117989963 97.589431820524 95.3126564377059 24.0061698230858 44.1608020988025 129.113833483586 76.4018676487288 46.3347912689828 28.8622407231953 91.9449469030469 79.0169956579259 70.2437137082989 95.1328270732873 63.6612886432825 75.4559486006621 29.3059138607795 24.0395967187522 180.268413242438 234.096066797041 410.…
ATOX1 238.277946742938 133.803440840441 955.764242031519 160.080911741307 204.055806079277 1444.88049103224 1330.91982173374 542.22228753028 383.424619111726 444.607809218597 607.700801180721 274.398129902383 606.875135738475 695.765954544783 649.465996611483 562.639826799749 647.185719678946 582.590229845735 707.342296925118 343.435005039469 298.278598824856 678.90825232714 696.291864910093 476.…
ATP10A 44.838214529044 17.8582313131426 62.2725088033676 508.465342796398 57.469892435014 57.1447386505751 53.5856776154106 84.4436610801099 72.5914340318036 74.1620218032637 70.4238634763667 16.2805314723251 54.0526949780636 38.5040317344559 35.3008355471993 47.7326286896241 49.9823334909548 43.6255078968946 53.9240052273076 67.4132082813556 70.8606250411229 26.1720833139748 36.3017278968239 31.…
ATP10D 24.3656546018579 38.193050014145 29.2682864654691 53.8209411408463 59.8816867764115 145.864177315355 153.000504262643 42.3901739209616 57.8915613331803 61.3466304793048 65.3476384781142 34.9952323272188 44.0041102011665 55.027216702092 47.5568330564572 52.2196035449231 67.5714743435869 71.2571405086063 72.1621033549709 65.6861166593016 82.0741909812797 48.0880840615823 55.3485891586482 50.…
ATP11A 116.207691720727 61.9984249682804 40.4199722307571 2140.60322286871 42.8998643003157 43.3144715313631 39.0483830138073 48.5566085059943 37.1820737015133 39.8326052617032 46.4447719469819 193.656319911714 40.943303268647 49.7862769228542 42.9155381216343 48.5674336873072 38.6502403702679 43.7479170531645 41.056753054497 37.4322847920613 48.7436161286919 119.825620410916 70.1374625695462 88.…
ATP11B 60.6691908813477 32.1147826217178 65.2371030630464 34.3210615758089 131.399236304412 171.822318293395 179.728772162967 62.7130004290594 60.957548274165 73.0166747791963 69.6098621922571 124.120496692837 364.940433684796 47.0565515866246 44.83174230116 102.600571747484 97.5683165872763 133.587463939054 80.4554651629338 159.90438789077 132.786391912799 64.7348916505665 81.252836059964 79.453…
ATP11C 990.140950536788 27.4910933266857 31.3361492251555 30.430560902303 89.434887243359 109.768205047962 101.398560359286 105.485397795965 87.0290801973109 81.7333049471875 87.1920824413744 592.570769260779 79.7753499246075 48.5675163250901 46.9554339874526 94.3807226468741 85.1164278089277 82.7382356394255 77.9882848999406 66.9692466923744 138.840071432619 55.5169051844968 52.6446296395578 66.…
ATP12A 13.1320899769154 10.7588429731689 9.92255585408245 41.6438552355307 11.8703448646006 109.83888824384 123.677097406705 9.51018737328879 15.5056572352536 13.4611709419882 19.9083476835554 525.030005329636 19.6089270448886 20.4828677122107 18.0645578632996 18.7253171990423 18.9011821423822 46.3213335348924 33.4360019235513 13.5863926566803 20.056623839003 62.0353201755601 48.9087074002414 45.…
ATP13A1 28.4347046944586 36.3934864859914 223.264262571944 43.7109925057581 145.098154623382 1256.35829891905 1229.42427094702 139.981250641857 195.724289024292 251.457155881611 139.025133603793 855.663968684698 32.8250290817743 148.617628747726 128.706348028424 208.986723936238 169.027652899734 200.606181413252 285.138980706626 403.882253211554 231.18671650238 70.8440859520241 101.188750135119 6…
ATP13A2 201.139381344817 55.0972539859207 143.895082640992 112.69158184898 192.309457921462 256.828459795743 248.244551416503 159.680000580272 130.754090457354 155.037893724795 167.290532593522 46.2415454245417 78.6079398668469 236.82440459886 295.101962776042 145.506432214563 144.459599111703 155.282714737405 178.05033446639 211.233306161052 69.7536259551022 92.8997723828607 114.679464617287 88.…
ATP13A4 14.92438976424 4.73786062330695 38.5249287054506 58.6423691272192 14.7394687276125 33.0658754022094 38.4234507157349 18.1830259676312 17.5817560049489 17.0263449900962 15.5098995111486 79.0765221495301 4.60407553453052 29.3355747760004 25.4184587587308 22.2078091467568 21.6231585918434 21.2822880078117 17.7031684826737 13.1800547489059 21.0605814978341 18.7119477644976 13.7643703574191 12…
ATP13A5 12.1423542842099 20.8914138573937 9.5374524334857 40.9819336312222 12.1584922371951 14.3107698216823 14.3139401067691 10.4962133659475 9.92159792238443 11.4441848806727 13.3951709741327 9.07363833831464 9.47294813052357 17.1847505258856 15.6146717848131 17.1975550845231 27.1941269147598 22.4964572190817 15.8411093372382 11.6730518871769 18.3111320478501 8.19349652148365 10.9092452164799 7…
ATP1A1 185.68862946632 2403.26257569747 1635.34477929836 1234.99219464534 472.98032094309 2441.58442577664 2271.35559771364 1425.07053331925 715.013223011295 516.758739850617 557.174674842214 950.407978442367 1203.36877069497 3520.11690998596 2910.34252355979 855.130049074577 1242.85859352437 572.293996193005 1570.57511742276 437.812672746673 494.818271933453 1556.14355130989 4185.94062342774 136…
ATP1A2 17.1904413151793 67.8561116267284 30.326655426813 135.563925068772 10.6070787191439 10.4536605087104 10.4560390919819 10.3510164272837 7.91238085917878 7.69401913000244 10.9869122415841 28.8128902766794 30.1160089156574 3288.74246874445 3006.38090627507 16.4425231229984 14.2130107922657 13.1800828618259 33.7769820255816 10.0212973509005 11.299598214738 1473.20197844329 218.428174276475 244…
ATP1A3 127.981228366111 1726.31604407052 80.0171584046209 1038.48066347563 200.006781867237 167.470822096491 124.02536621892 126.95300232857 110.668163563209 174.632777128125 166.785850094712 253.426313064781 151.835715045883 481.680332970696 364.681991625234 169.699087511707 142.231478035438 188.893572412884 224.42659590459 225.038989238296 146.623979478048 546.056308922619 248.140384714786 315.…
ATP1A4 22.2240982375077 105.9717876016 21.8336054668408 454.466069264768 86.1898981043318 67.4006379522621 67.4396132103746 70.821611788027 64.1424569092727 90.7084386869226 53.475773711825 28.3921699177901 31.7696221670067 45.6899938210242 39.620580441131 56.0757947958321 54.7212506055681 62.2587643931973 40.0662944982765 89.8180134371748 39.0439304264832 45.0611516929425 50.573035385134 54.9164…
ATP1B1 33.1953458126922 56.2409810667452 129.419974878871 57.5096212559048 94.0224399878409 189.760943305284 197.168287338081 386.755614740929 305.396097019329 102.32699063616 114.208906340397 122.163717354703 180.644924801083 9889.6726469828 10004.3906312352 464.502166789219 793.844674715278 355.536698315547 660.199481566983 83.9415357289939 102.213572080777 4288.79807671401 3346.93906209267 366…
ATP1B3 555.897056430318 333.407863400223 2701.74263846992 425.451734781541 910.757982967538 2906.65530828313 2741.27453997389 1360.41383387727 1097.93175270872 1412.8036580898 1145.122245767 3264.88027029533 2222.20287822808 1291.54961564359 1224.68193956304 1778.01069454996 2140.55166176613 1576.2485063456 1561.26303679838 1069.66398152136 1298.85145880772 1516.91856688457 1939.27182519379 1365.…
ATP1B4 18.6285577795632 27.2552585520249 7.22912022179516 85.3534026813923 17.4094779571983 16.5806795778664 16.5876045264655 7.90638967360701 10.4144343421843 10.5428072779331 17.815349559059 7.60465091960283 8.24779341915972 16.173316213516 17.1120439814415 15.8422808115007 18.2095370937201 15.279525101657 17.1286432151856 27.8838242562357 17.7455843745035 13.5870329070482 14.1048358549943 12.6…
ATP2A1 50.6295648323529 386.92210370683 58.7587716380382 22.9008553071178 16.6525086477151 21.7982857500153 23.275599938548 18.9705723721712 20.4837200090472 19.5138249039924 20.407896022108 12.6464082295964 21.6040190913929 16.039437885925 19.0999645671731 20.8741631998415 19.6298806124536 19.7093352189663 20.3025915753304 37.6770216752129 20.1078748752242 34.9901800492245 22.0676286460756 27.20…
ATP2A2 32.7893123283772 32.6843155121195 228.571847542404 49.9421629649861 114.883011604734 197.326632758269 190.7773813298 316.982649309597 340.923440626111 370.225780999275 265.094362347144 32.2711189351842 33.0798685604833 914.64681468264 925.06387686474 160.908090156612 179.074293152959 121.008990535352 160.399754121324 81.2118134873485 97.3683871591106 4942.93905167497 3973.27559636683 4247.…
ATP2A3 42.3122308129748 28.3225727248732 58.9309469386806 34.5308660891858 286.378348343212 51.4952211816841 50.682172465178 54.7997740503091 60.3083474616456 56.8769804377895 44.5287757999239 47.372659546841 328.474008642209 20.058827512788 22.341561159773 67.8019045761531 84.9451689190215 62.4007963599525 91.4159427564625 302.376897442661 251.673780887597 26.5836910945191 26.2831699981369 22.18…
ATP2B1 26.0272564905657 35.2280934605735 27.6115889077903 28.4775327188205 173.193889406997 145.101387050004 136.562516938191 93.5534690143758 87.3901017184777 94.2197930536413 96.5788789563062 139.107888019682 1435.43311509777 265.165278027947 325.925911171734 89.3556362422996 117.767691810058 99.0699270474407 126.686357400648 206.744739462805 189.269869281238 51.5128066186354 53.3057347735913 6…
ATP2B2 6.07545360693645 1770.95290991037 11.1797293222156 28.3414129243708 19.7111949951279 12.6643524336165 15.5362996478576 17.1133192832089 12.2557879006022 14.2802207957881 12.3974987626149 14.4098385445724 21.4218797989338 96.8929417229037 101.566657914919 14.9692699529501 13.4751017855286 14.5379261549576 15.0192020031717 14.4528122707461 17.1961546231715 12.8137660887235 13.9838438014477 1…
ATP2B3 62.8082411490927 1194.69554603254 250.258253475008 58.2718364792535 25.1266609511591 32.353350768962 30.8081743811785 30.0784412927936 39.2770670181432 28.2936413797055 46.159075594022 121.933613447815 188.53010586871 91.8891406170599 92.8849801137514 31.506031709588 31.2624475998041 26.4085342506741 23.9237284181667 31.6713426578938 25.7772788121431 37.8891747632953 35.5901369170599 44.14…
ATP2B4 748.986352328892 154.240583456564 377.037338132468 204.3937990167 148.299037867402 244.062880485761 243.212320435331 186.388611185696 87.9059984238966 139.813457794845 305.909871492108 102.190224431829 486.574870661218 231.527931846508 213.831636990105 242.7334054881 218.901515817538 227.263500118716 213.402320167182 178.401968402458 170.785766289307 399.974375024436 844.315553323645 399.5…
ATP2C1 189.814197135262 65.0478904089948 1329.13728695892 93.3478363597812 187.618690024492 270.236123597902 271.712056433837 417.22235549121 316.526932843813 178.693172009575 217.555470476307 390.032642081406 367.093692445008 279.16134614157 275.613953914975 218.987751736294 247.556184809249 173.788688294289 171.374493820117 105.738965792453 202.448168281618 355.544524742329 315.249111074662 300…
ATP4A 104.608702055738 43.1908117224511 20.2281161014153 83.3333400564274 17.3806496362746 11.4684950664626 11.4713383719746 20.246135983463 17.8203296963712 19.8069723694779 14.9330753006101 21.3820792193329 573.086070704046 13.1870338692505 13.3942110434495 10.8007448314279 11.902873672841 9.52350829344478 12.9026867392763 10.0579355539319 13.1843593641072 17.0446378091013 15.3797978089612 18.4…
ATP4B 15.4379202344487 17.7298997354291 78.2226153452489 191.640090624985 16.7472392697861 16.2886297922204 16.2935039013997 18.5896679160569 15.8806061407752 15.6509774854887 14.7059634402341 14.3272626429888 15.1854015181839 18.9870098150388 15.096919979568 16.4967747614529 13.8666698241062 15.6640172997336 16.7267833638944 15.1305258344738 15.2617259758499 18.8825407420859 18.1866438074447 24.…
ATP5A1 3592.65029527045 1034.60739878868 18942.5587969998 4239.85970749731 665.207713355125 1764.99453749096 1920.3423778784 1729.36693442632 2482.8125654684 3453.08963347136 2644.15635111772 6021.46989700854 6361.09573703456 4600.68556452483 4754.81072782057 1440.38735911165 1533.50675388697 1271.32943209299 1872.96287784249 679.0401105409 718.240408714238 27583.4699099714 6006.18889860079 20613…
ATP5B 1546.73557709062 1449.9243022866 16993.9093135399 2055.24499133062 522.254132559746 1245.8376784368 1184.71655349922 980.192012999922 1489.63649446744 2066.67408240208 1596.99419295643 9749.27220282174 1146.34650169457 5325.0936102589 6294.86147241686 813.726281769143 929.934503739173 833.959470864991 918.047119946375 541.544866577598 569.446390557748 24538.2398279377 9936.11877309134 14328…
ATP5C1 268.825531023206 307.395348580633 2330.22454091644 326.790601054294 371.191706120315 436.835657953492 436.587074668493 332.094358737859 276.354393151676 268.425746707701 210.743932426125 1747.15951220604 1228.0690537939 564.065239438938 570.132303757822 395.690174792357 530.804035566625 338.505759018807 438.573512594702 130.92861576285 418.302171306989 2708.49077067206 2105.07219840544 347…
ATP5D 236.83284551377 936.338731075309 3404.0749377757 347.428627816766 411.681808949446 462.850849837115 422.935793657709 550.093791254494 666.764217258784 698.230881652584 603.37667194001 989.248083575789 1336.67364062694 844.149362372248 801.488741827499 489.384452496002 345.692776593387 442.263264404743 635.754490350886 538.488970611383 211.61535695426 1805.24450848267 949.86693510684 1303.84…
ATP5E 1637.47818526852 3811.40686845691 4785.4834538659 1146.04030822641 3605.18681917272 362.394835512087 347.96055624634 3671.8497033018 2425.22819287741 842.659236087437 1455.45946152575 2743.31010497337 3058.12236123452 2561.03237051516 2661.23072634084 1861.93470508887 2151.96621166768 1888.5808707251 2106.97038199966 685.276313295789 2518.63374670715 7028.62627042306 6287.16630071483 5801.8…
ATP5F1 722.087268626786 707.175549627079 5870.29336257194 742.056219925198 850.681088630765 1013.54296315452 976.14777570579 1672.51656125582 1377.18521845665 1004.3390512173 1176.36046635112 673.160111431067 5077.38168595117 1399.74150192691 1320.30890261103 855.949532565042 1004.99188907991 544.781696751182 659.981255547213 467.900750547252 1179.88132853186 6079.56728590573 4156.80978952618 742…
ATP5G1 98.0621371416477 172.683979950036 725.344836311351 751.055502165752 366.62976427169 421.989549582328 421.109896376622 703.217245470035 874.201824654412 691.28066520541 616.173540436989 100.751696608901 102.923864748863 1108.52462608181 1135.659027369 744.120403929847 681.131210181076 640.141495880252 896.169720215825 474.606172527864 416.044521721657 3577.808421844 1539.98482070707 2660.76…
ATP5G2 660.578222559769 1562.45987795677 1000.19924328498 440.896192362034 1767.86253970599 474.336268367869 493.704136694832 2903.11643082552 2221.60601913551 1327.12970643587 1861.4062951872 758.390653740917 1110.71164294688 1922.44248623794 1873.93925873591 1091.01332142084 1258.57787353934 953.57163541989 1308.94579994625 2348.9469062525 1403.8674848963 2333.47202196668 1947.86694581866 1927.…
ATP5G3 92.9999236651706 136.780778228957 8593.76780418987 178.461747809756 96.3762500611526 305.343414794752 274.022702363282 382.25494370208 308.764664005189 324.115332553145 286.341592516805 172.320659062107 179.541656042187 334.823528886519 332.394220075146 109.049649561825 129.525187603879 93.8430842272043 101.868875370764 108.391424402283 95.2801122165752 945.755600297059 420.122471670792 93…
ATP5H 1941.52651047684 1589.19659879862 7151.92844087806 1682.77201491461 1069.17859223431 2429.16770584791 2405.26243907094 2308.17988905425 1155.65415365561 3295.68154889043 2696.98173618923 3892.17522039954 10043.6820215349 5432.02616231245 5432.02616231245 1873.50633672139 2128.25659572206 1930.49311280911 1935.61010863976 1069.17859223431 1364.05072074733 15777.0371049232 9342.45703453492 14…
ATP5J 446.753193053473 275.666839966562 7414.73783586499 280.47942277331 314.916045140348 237.749676663478 235.871257023475 1358.24481337308 1025.88185398289 388.560188395701 601.944309400221 998.15962392817 3340.09405572406 1338.60320958452 1350.28667924561 584.250096929295 488.362190665754 410.96159366875 575.309616681215 79.0394320828761 411.884639416594 9116.70175402284 2940.85158036352 7064.…
ATP5J2 701.191570865848 612.027325539217 3441.85918677585 566.208298874451 575.697191833527 781.289569302425 769.367310055574 656.656422113042 804.920409621221 765.59353092396 734.300118312458 1369.76288166077 2851.49236096427 1525.03385302002 1520.83687772939 799.386816775782 885.119274393623 921.634765034993 912.635739763629 453.845973982752 563.717515514063 3480.80816377829 2630.60054991284 35…
ATP5L 617.311902568241 939.710895820786 1832.73245371427 922.974083280754 571.005201505124 397.92013403782 392.9143453042 1980.39773037446 2121.36914340957 769.125165107208 800.308356000492 1434.39702213132 2516.54103351725 1451.06159641573 1455.85093626604 583.498694586468 666.852331443774 483.195637888622 576.994360856355 421.219039799387 673.55719511492 4501.34701063487 1999.13430638256 4281.4…
ATP5O 4103.04938228475 2171.48621696507 19684.6686525658 2593.12755854599 1432.12347622258 1826.90253360682 1625.96873362834 2609.54868565289 3549.09668485911 2203.56613280133 2885.51248163694 4415.48122878038 1490.32381086941 5829.17737757604 5524.72575838807 2270.85804033802 2901.02805163455 2258.21715940993 2249.12525044015 424.277702119868 1663.67025313884 22694.6564773754 14204.1758570468 20…
ATP5S 634.301220423919 84.9165099674821 591.513964758306 86.1197226549999 231.49235436683 145.294336655284 148.271505692521 198.744383559835 153.778520867223 123.75510079206 136.971963896555 650.059098869745 78.7153745295285 157.868658509289 161.453432900252 244.98258356381 241.3001992751 167.621502302143 204.486548978515 113.302180387378 177.534223343479 270.752920473724 239.225187085969 228.320…
ATP6AP1 926.506424437223 588.433374583078 468.916477034137 590.091992450196 644.088007129802 790.917097534031 808.317819115013 501.372828551545 405.739325921937 623.767847456586 459.890336703249 1697.68828049802 1272.28275163735 1952.90244419788 2021.4720218146 1281.80680999936 1056.93632861397 1090.87261935385 1240.20170597735 933.702962432077 672.637941759083 1334.15875111839 880.366183271877 9…
ATP6AP2 1931.44903884532 380.360086840746 491.780438727619 366.034391754572 752.670710794211 996.403099958375 1019.13827938288 795.357899831166 468.79360332108 1314.80093658734 1430.7571921993 3712.60457447295 1135.17566486597 2354.21404413243 2369.4870070266 879.917342702819 1224.50424177376 1025.90344770119 484.215693893989 793.755043148522 1115.49226603127 1066.83401067321 1300.19868169852 924…
ATP6V0A1 93.2975329455012 149.504194041891 90.4441762933782 123.859034652737 1342.82046606544 1580.92807972928 1774.3766071043 1140.12556993388 985.857486810353 1980.92566043563 1561.91354902757 1569.26532988936 394.661572164156 5327.22819237138 5219.09468010235 2347.94544230248 1825.89488561791 1959.2418024141 2161.1641258222 2008.83771778349 1367.06795883309 1435.71646735333 1094.08373558923 91…
ATP6V0A2 53.6511082813899 108.700901117547 761.384233141276 75.1176005461239 236.392276134403 199.458888332715 210.581299978853 129.85795919802 281.971156083937 180.810065067875 170.452948253023 986.864634848999 55.3405375661961 114.642364611711 106.315879722406 198.767431464991 183.223256961048 315.012702880568 149.763717302859 181.350672318596 256.694892864748 161.316150845382 204.102134133914 …
ATP6V0A4 12.9233051591452 1223.797872545 587.801033926636 20.2306279942 30.9195369466059 35.1071652481358 40.6017095026853 17.3469945631923 16.6863649361287 16.5767000835089 18.5532068368375 8.54658212897244 22.1051978073173 40.342275403484 37.5676157707034 30.7408158575869 110.34830514854 44.1275425729916 200.726330785519 22.6762815126038 26.5932646564648 39.0112064317118 67.8530353303631 43.320…
ATP6V0B 247.366885642705 353.323393236712 263.805726535844 253.933377261927 2743.30754142209 1290.62217803106 1409.61778047147 1071.21291609548 1557.40074485223 2464.87280591873 896.043968049384 1106.54242821312 2407.63849698622 2342.29109382771 2535.69047709504 2172.72641581793 1693.06247517203 1844.46675343155 2883.91185814612 7897.21662184026 2705.09874034626 746.873948627016 896.040545586211 …
ATP6V0C 830.205935333709 1349.01292449311 271.099260520507 1510.70914974787 13178.1814516948 1065.55738317741 943.504784005343 1411.39344828677 1437.20579037783 1319.70698885037 1790.69522413175 1927.80054729016 197.743352477402 4203.86981050199 4004.70754116191 1885.38908099419 1805.8329171413 1459.81494967748 2267.29112773443 8085.63071937616 2335.16406755791 935.684096536173 859.717130190062 5…
ATP6V0D1 798.929957927647 234.599990729946 169.835877840698 164.257997137591 2057.01682819705 982.290530858658 1029.76574221845 561.735061651108 846.799604247282 1888.28005566331 1369.19590470231 2865.71319615853 900.50131018259 1791.60621222899 1941.512900379 1425.6527588773 1392.83355373338 1278.90474261443 1501.89119751694 4093.42232910511 2352.12016926192 575.74074877914 657.413466689781 519.…
ATP6V0D2 15.7408376332914 46.1232154122965 10.4862272938712 15.1860439417668 14.7395664132 14.6205466667692 15.4463481033957 18.0686338786373 20.122759245499 16.203852273414 14.4482343972664 46.5143903866897 7.40991573827548 15.8236078331414 15.1297485007614 17.559183729412 16.9630660691691 16.0023578885518 17.2950002216976 14.8978317749274 14.9136406846774 15.1482028033046 17.8365188662713 22.99…
ATP6V1A 419.952310989284 544.410389869975 558.569371281457 408.096868437274 529.215361749936 705.108309917305 687.948491865036 420.036154573502 376.791661516265 646.018483964442 563.620172555296 840.769071699123 1645.41289415447 1814.99836110931 1779.19608822898 578.657944993862 829.412853643569 503.988930726677 424.408393536899 762.421942740619 755.983883488327 457.188299681584 547.852912015519 …
ATP6V1B1 64.7749315435581 20.31009863365 577.871259396896 237.822472009211 15.0698089661892 28.3221933633607 28.2548320029747 25.9510807205743 22.1912595634213 19.7209501496422 16.2237481526564 20.4946201015279 26.3611342594664 19.3872156925775 19.8260321580238 109.002001032305 197.40826731912 56.1700437203622 142.268488654971 18.4729130609883 17.8510849477254 19.635903658088 29.3446654742627 21.…
ATP6V1B2 1050.06433770846 586.870574591002 445.399753026964 449.543140987926 1547.39681012606 1234.16565685375 1217.98227976744 944.956219790086 1118.59610775793 1317.84852617392 1137.18301547384 2561.76896591363 4411.77018019457 3284.80180108065 3389.47562206047 636.453857208087 884.658432333453 1198.59652839263 787.579216596193 2507.88905742895 2278.32454155891 722.441149558501 1087.28251513177…
ATP6V1C1 85.2709545078904 59.6859659532358 186.92725202334 63.2049348847174 100.847250202403 79.6898794125021 93.3771261802939 142.192326360466 161.710312842618 153.38367998244 116.504867710286 107.767603859538 625.630738364845 134.291875338715 143.037980870762 81.1205736018034 79.2868641119997 96.3609304164539 63.8656452446833 94.3428343123321 128.901970806501 74.332018774912 103.94267772467 84.…
ATP6V1C2 22.1316390565041 590.619547088433 18.7931466100595 36.7136345471069 22.8138234442408 64.140823828241 62.4159611126434 25.2441078298365 20.9835247125692 18.3125547926779 17.308283383409 19.9602438562466 26.3472575389231 21.5490452935994 24.6630566324379 44.0031499972021 42.7770616270392 128.180578206717 49.4767184868707 26.2434176297717 21.3082115767445 28.8349785675509 26.123685940381 29…
ATP6V1D 1699.13872845665 323.47753092556 1580.59247985797 292.662706419492 689.655125901034 972.133617145699 921.226429562145 679.959430500735 790.631321480393 964.607227328846 930.641365339019 556.032145675514 1356.74349822349 1406.32142354643 1297.72527641974 336.990393668339 451.462392979647 552.331583534995 425.054190712259 183.231275963689 537.130928790611 2087.27670031987 1841.1980631109 19…
ATP6V1E1 312.777280210055 202.697380661021 489.737793868032 168.61460997216 349.340114330869 594.342781637873 574.90826182003 236.549835056482 433.883479466425 1194.89063437612 602.973183582923 374.123796590871 1375.4828248239 1260.97458954781 1298.75573900844 387.077268721832 478.895155852879 373.79249912991 396.265928335883 251.774698316304 494.807408545676 748.079612456391 704.134759112638 729…
ATP6V1E2 193.494810345687 52.0054787311925 137.606703846544 172.777594261437 113.611038503475 160.518157090359 167.206573433666 168.906772814364 189.691007113774 166.073255966433 108.928077926262 128.568326906864 57.8678717647327 173.731750255086 169.195503358702 109.977756896859 136.03343870639 102.36533199266 114.078865551906 77.5139189581812 91.1686406729391 91.6488625604754 46.4231392551437 5…
ATP6V1F 1148.94485193248 1049.04182899616 3057.45762701346 769.188857195972 1013.95140506789 1053.61681318094 1007.97951625894 547.758767885969 1260.90825278889 1863.21901102527 2026.18908596267 3183.74999630308 456.820659020409 3235.64267243639 3503.87396551168 1004.5647221371 859.230916265679 935.164259351884 1042.05850447759 1657.28939629655 1099.75212610226 2128.62763124535 6243.68430327382 1…
ATP6V1G1 621.050926867827 800.023746455742 1295.98207627413 579.891439995532 1424.72622886679 1728.52770417493 1864.39445183197 417.559528519951 855.812023059327 1323.60786462018 864.82875907187 2029.39813960166 4319.1900223506 2093.5205382493 1965.80300627936 1167.26411125928 1525.06406511807 1636.56861740058 1166.0969466886 445.053670437585 1797.14520284538 2592.45602967471 2551.25398938305 272…
ATP6V1G2 583.185871028542 23.7477981582029 56.6149411965155 1183.24404096885 179.620713772217 62.1604403930898 110.40166225397 167.518858651117 109.880670799674 312.13069820803 1815.9021745244 23.4783201450701 41.2616714883363 596.279481098386 578.88776804593 134.820095611537 97.5187972223743 75.3334047475932 86.1493913735314 140.445889651285 121.104046072025 194.793967682919 152.138937141336 176…
ATP6V1G3 42.0508028105018 4.09375773992878 46.8491516554533 32.0696709702182 43.1837299126321 14.5750615437061 14.85142842827 26.7623258952525 15.1405000730396 23.9685684924585 19.2117126031254 5.27450135264278 20.8664437914957 13.0375051576887 18.4730920888223 27.3772277321762 25.4172115014161 15.4142230483251 16.8621612046174 19.9314094310171 20.6525813616189 6.82640704452317 14.9442913848772 1…
ATP6V1H 795.960695702365 128.759210957915 183.007962911807 169.561216017624 251.435841452236 171.026390120469 173.401195637245 283.546878772081 318.956642179795 405.886259299459 355.667667340891 107.093814522873 303.271381152715 516.558338660197 457.778783164114 226.714474651067 203.019369427581 243.275503060868 217.783721212475 176.53252791926 214.14253601198 352.762703896676 305.684799737207 33…
ATP7B 50.1524889493421 66.936205729877 115.971721850798 87.418146302197 61.6912441270844 131.451585603395 169.576004359199 224.865372985105 109.249241814978 63.7798323278412 139.265680922475 173.971174970891 131.942815805871 209.151737491318 246.570357820379 53.5338853067875 85.7349575344158 68.010498263982 58.3639577700249 85.1407342518875 34.5080778529053 50.8691643331607 185.845833066351 154.7…
ATP8A1 15.7442410318004 802.219803415264 51.0840992691078 11.5682266555617 74.1295228761798 35.4147354356363 28.6325248875659 68.0826430825848 43.4728247593432 66.8473232003156 72.6851256023135 7.5498426254728 93.7216180312061 36.1636830045228 34.4854984877851 40.4381349459798 40.5959882807353 41.5618801556893 43.7290046850685 40.2896936490115 83.4259256199465 30.7435635103473 21.7929174566028 19…
ATP8A2 35.1765696931965 14.2049264479122 3989.02433549754 15.9360019057675 25.0741352925876 33.3908323798576 22.8236372637704 37.5144180760879 27.6229855080601 28.4698820060134 24.4236628124444 27.7960052202247 42.7486410425233 39.988305876016 39.5787778439386 22.9011710776961 22.1117600231788 29.9681995700731 25.4180913062664 19.1264377930645 15.9096716759584 32.5292842945613 38.909615399466 25.…
ATP8B1 16.9800788633039 12.7940145653064 12.1156358018644 4290.45083256502 29.9943736626401 44.750288391736 39.2390615982525 40.4638636465753 32.711467134161 44.4875564215553 53.5052536487078 12.3466300695903 21.8856168879667 36.1208227498958 30.7103022701824 44.3772654546545 33.7384387638449 40.3532326100572 36.4459318708748 30.9406504106105 33.8532135652626 46.3091518111136 45.7089494806178 50.…
ATP8B2 70.0643774620645 155.848292482464 273.683952366593 315.787551736685 150.926509891334 83.7462220985939 102.108441703463 319.099502836864 276.205311201471 276.117189621462 274.864605654179 57.6894825041896 60.9862259307224 123.247883000521 125.005748619699 120.326750116575 109.029868104001 86.460446175756 104.923419575598 156.758722506358 206.070713062497 94.9070765774886 110.110345324512 88…
ATP8B3 6.41576307505828 132.170013987774 17.8508433581698 739.650753168034 29.9515916564268 31.3733756048474 31.3931444270839 39.3384488644875 25.2275473868383 34.4123875481899 20.4216341543655 19.2680383364343 21.7784334539125 31.984956718079 27.8211237157256 19.1799404237215 16.9382043294583 32.7912026538647 20.734270001503 48.9841320410942 29.6159869510471 32.0441836284564 41.0549986726675 39.…
ATP8B4 611.788036286541 13.3357441456384 13.0191831900494 13.7284967351187 111.988853090672 62.6987766608541 60.6662638741583 43.6452434316839 43.8575633963819 126.133979580757 65.3072574808388 103.42385580193 122.22431665851 25.7932959226529 24.1370602330572 50.415210981767 71.2311065602707 76.4879256925636 73.6045809822009 99.8894081588769 168.290759992854 41.875422952983 41.0456058359381 46.05…
ATP9A 30.2989134887099 66.0199985382317 63.8761501274105 378.631576511289 47.3044501294885 52.0865759317218 44.2920402309073 285.074404772033 112.570680671874 367.321662105429 370.936624897581 113.037480057788 211.776625449915 302.196353296282 324.396623606873 79.1221447152741 88.6368509593507 91.8200690889736 97.8836140316564 36.0614903664727 53.3285798879357 114.529912388311 139.591774960329 10…
ATP9B 32.4905629358487 181.071419640962 52.8334325215012 22.6524567819771 62.0771359935503 104.324764286107 91.6139278645668 84.0505317353187 47.0058589844788 106.138004087882 61.5438079619276 248.304243981493 31.2830581887533 99.9903524449433 87.7101519441776 66.6391944759359 74.0250610549118 96.1015508788657 85.3967971862348 51.128315917225 71.1877116400574 199.798131497103 71.2149885333072 209…
ATPAF1 45.7188030988907 70.7237351153506 328.07828283451 40.69416124901 100.488474105404 147.342048348884 138.690143851857 191.796946826533 188.126432142706 176.21864656712 169.942661166624 171.109333610878 104.746692652047 546.093588365755 540.802675799695 126.737922801135 146.381829800057 131.293738499879 146.837886562074 99.7495511185206 144.094873156139 699.740677356435 324.148545875588 575.6…
ATPAF2 412.311187275732 72.6009984485386 682.9651281972 85.7134952466172 174.565634874502 257.764841034132 259.624035696571 205.865347415335 257.436339434415 304.656544327571 195.018407530032 122.805800249268 90.4018477955156 157.212190243404 168.554452365464 160.80792888361 165.318119181482 182.964213230177 147.076386531701 129.672585887369 124.597873177292 276.174848573432 170.554737349662 262.…
ATPIF1 966.328295813006 974.599420515044 10006.4537056739 1204.70171496771 812.88406282814 730.371328530681 720.562051281339 812.633488282436 808.050234498276 1696.15685453257 1382.96639442842 929.669852097802 2417.66463485526 2046.09097358482 2224.35640040671 1446.12989655424 1438.31346902614 1401.51613314645 1142.48330922474 653.046758562631 829.363843925464 3420.52717884048 1845.46706068875 48…
ATR 522.415450027347 262.462017572097 73.1334293101387 356.790122124036 163.000618420799 104.739846523162 57.8745096733939 193.378474988158 149.124669597248 183.916464064829 145.405995066712 76.7000056542473 75.4491769545141 86.5699677256943 78.210666490815 205.386477640018 78.9815320641007 223.411833579384 190.175242143523 143.859543055263 207.970305490784 127.693127112657 131.478286822674 146.0…
ATRN 205.42098272057 82.3124743546367 92.1731609748678 73.0079120283712 81.4810152217869 92.9564780530848 99.7018653934997 158.38259159395 161.115389841557 198.783343903962 133.748059493413 235.701930736831 276.428227884538 176.82455606131 160.027040628926 351.229929824486 263.691640122448 144.49866705001 202.403505093465 83.0635986738838 98.440737192418 114.288647574514 131.153724257491 155.3638…
ATRNL1 28.4127533691113 6.60617689401546 6.03057131764721 7.85498391798073 17.1552678797324 16.1805922898462 19.0408335994968 13.3846851370132 16.5579037853037 17.9772437068053 14.4577157880869 302.645771671152 22.1657567726001 30.4302804295948 36.9461580934465 21.9213101330724 12.2977430935044 18.9534367323938 8.39545197447289 10.638409949925 13.3072727842082 27.221734247582 25.0288348227061 23.…
ATRX 69.4849243440972 412.21153936224 98.9558813282992 85.133339146502 95.2732035987946 101.241958811798 93.5925528189962 94.7193930407277 96.8314386418864 75.5395666021555 75.6320193754472 118.470886727248 55.3103822688188 82.0529890629961 79.3273574855152 89.5214519378084 89.7038703711311 90.8756534579973 83.8024767063704 108.840914479401 108.425179366441 103.218930319885 92.9016537111901 89.21…
ATXN1 119.299958223041 45.4802901422215 229.848446943726 50.2249740030479 147.816837170767 155.131845251257 165.903763356535 113.681777452679 104.227972657947 86.4772984981568 85.0513866806904 29.0234708891019 582.227676961002 254.659599056491 272.516499367098 195.767115479387 191.224416213402 185.187671438362 187.523894702043 253.919279172878 226.628709123551 131.170343985735 166.381223491621 14…
ATXN10 149.187708277202 124.477499148733 182.957802634228 1944.32110406533 190.650602203798 286.093711971194 247.920321577943 258.245227382513 246.961499136514 222.95116681159 232.956131825847 142.521267877286 848.659331802823 381.039246281561 352.532241862032 189.800612212809 203.332266143995 170.963578973781 191.335391847175 252.580669371212 240.512561301636 312.755774439518 364.208326504031 33…
ATXN2L 363.852529337447 176.52487717765 730.268198334341 236.343311827702 270.621863391074 244.244178450657 259.464183951267 192.289624614308 176.980618269608 180.625666125625 168.826247583261 118.538928346322 95.669241145043 211.387949798627 206.297387304025 188.028034341816 206.781246418508 262.302107198456 193.988452660004 234.573959182729 207.438433231917 142.516830593432 134.066436750593 142…
ATXN3 570.952592670225 65.8118782403089 38.1018438460682 96.0238700306272 84.8394310665436 96.8947604557993 85.53803693383 126.87413885634 64.0225188413556 76.5998382209366 71.9669988672405 126.26495310093 37.7663073244188 52.1486596381647 54.4585867103383 74.685968672327 57.4238900735061 113.647356963541 85.5209468914161 76.2707483662111 110.106061519213 57.2795063812792 66.5223039477049 69.0335…
ATXN7 342.221421430938 56.7147969098558 29.2106594240808 113.753039110661 51.3280049810864 51.7355500810569 51.7509343715033 47.0895387186339 50.1422563723976 51.4413368437935 55.4196864892911 36.886010419128 18.207422230996 34.4841822436147 42.0838905086471 43.7378667360523 49.0713622083793 55.9808804015825 52.3600992086037 75.8252247609647 37.3245414592191 31.1205107883719 49.7031420479204 42.2…
[truncated: 12,659 more rows]
